# Supplementary material for: Identification and evolutionary analysis of novel exons and alternative splicing events using cross-species EST-to-genome comparisons in human, mouse and rat
Source: BMC Bioinformatics. 2006 Mar 15;7:136. doi: 10.1186/1471-2105-7-136 (PMC1479377; doi:10.1186/1471-2105-7-136)
Supplement: Additional File 1 — ENACE-identified cassette-on exons; The file includes related information of cassette-on exons identified by six ENACE processes. [file 1471-2105-7-136-S1.TXT]

The file includes related information of cassette-on exons identified by six ENACE processes: (1) E(H-m), (2) E(M-h), (3) E(H-r), (4) E(R-h), (5) E(M-r), and (6) E(R-m)
(exonic sequences are available at http://www.sinica.edu.tw/~trees/ENACE/ENACE.htm)
-------------------------------------
(1) E(H-m):
chromosome	Mouse_est_name	Accession_ID	dir	exon_start	exon_end	exon_length	EST_evidence_number	exon_location
>chr11	TC1403789	AY221959	-	13437808	13437827	20	1	3'UTR
>chr16	TC1281326	U09002	-	10182620	10182642	23	1	3'UTR
>chr16	TC1281326	U09002	-	10182669	10182689	21	1	3'UTR
>chr16	TC1281326	U09002	-	10182823	10182842	20	1	3'UTR
>chr4	TC1301608	AY358973	-	168530225	168530249	25	1	3'UTR
>chr5	TC1342281	BC019068	-	111120224	111120245	22	1	3'UTR
>chr5	TC1342281	BC019068	-	111120306	111120329	24	1	3'UTR
>chr5	TC1342281	BC019068	-	111120368	111120401	34	1	3'UTR
>chr6	AA407483	BC004377	-	139737127	139737153	27	1	3'UTR
>chrX	TC1311837	AL161962	-	128702413	128702433	21	1	3'UTR
>chr1	TC1410164	BC062375	+	44068846	44068871	26	1	5'UTR
>chr1	TC1259753	CR627439	+	200496829	200496852	24	1	5'UTR
>chr1	TC1259753	CR627439	+	200499136	200499395	260	1	5'UTR
>chr11	TC1389405	AK055132	-	118716564	118716584	21	1	5'UTR
>chr14	TC1385047	Y17979	+	65040930	65040949	20	1	5'UTR
>chr2	TC1399135	AK023158	+	172140387	172140481	95	2	5'UTR
>chr3	TC1391924	AF276949	+	108863364	108863483	120	1	5'UTR
>chr8	TC1265564	BC042617	+	62363319	62363376	58	1	5'UTR
>chr9	TC1397592	AF087870	+	34981398	34981419	22	1	5'UTR
>chr9	TC1397592	AF087870	+	34981762	34981781	20	1	5'UTR
>chr9	TC1397592	AF087870	+	34982028	34982047	20	1	5'UTR
>chr9	TC1397592	AF087870	+	34982542	34982561	20	1	5'UTR
>chr9	TC1397592	AF087870	+	34983045	34983103	59	1	5'UTR
>chr9	TC1347656	AB058760	+	132071211	132071232	22	1	5'UTR
>chr1	TC1402498	NP_003751	-	21069400	21069432	33	1	CDS
>chr1	TC1292818	NP_004428	+	29205939	29205980	42	1	CDS
>chr1	TC1294709	AF104266	+	82158500	82158544	45	1	CDS
>chr1	TC1294707	AF104266	+	82158829	82158855	27	1	CDS
>chr1	TC1350555	AF064102	+	100530732	100530761	30	1	CDS
>chr1	TC1406379	XP_375762	+	107685414	107685581	168	1	CDS
>chr1	TC1282966	NP_060555	+	198535739	198535849	111	1	CDS
>chr1	TC1388044	NP_055750	-	200943899	200944048	150	1	CDS
>chr1	TC1388044	NP_055750	-	200952316	200952396	81	1	CDS
>chr1	TC1388044	NP_055750	-	200957587	200957673	87	1	CDS
>chr1	TC1343920	BC031608	+	207833501	207833611	111	1	CDS
>chr1	TC1275631	X54326	-	216579863	216579883	21	1	CDS
>chr1	NP380135	AF519769	-	222029944	222030000	57	1	CDS
>chr10	TC1346243	BC034784	+	254395	254439	45	1	CDS
>chr10	TC1326771	NP_004913	+	75191862	75191936	75	1	CDS
>chr10	TC1364981	AB023157	-	93907786	93907809	24	2	CDS
>chr10	TC1392003	AB007878	-	105372211	105372300	90	2	CDS
>chr10	TC1296900	Y11306	+	114910368	114910436	69	2	CDS
>chr10	TC1263191	AF038421	-	117833217	117833273	57	1	CDS
>chr10	TC1405680	NP_996743	+	123962847	123962882	36	2	CDS
>chr11	TC1408228	AK128214	+	17612192	17612404	213	1	CDS
>chr11	TC1408228	AK128214	+	17612192	17612404	213	1	CDS
>chr11	TC1364922	CR749820	-	82869063	82869104	42	2	CDS
>chr11	TC1406711	U33841	+	107698831	107698866	36	1	CDS
>chr11	TC1368373	NP_065937	-	113183883	113184044	162	1	CDS
>chr12	TC1385132	NP_001789	+	54650649	54650792	144	1	CDS
>chr12	TC1399320	NP_005585	-	55398724	55398786	63	1	CDS
>chr12	TC1300175	XP_290559	-	65057061	65057108	48	1	CDS
>chr12	TC1364726	XP_497354	-	111148591	111148695	105	1	CDS
>chr13	TC1283198	BC022188	-	31880366	31880410	45	2	CDS
>chr13	TC1375270	CR749658	-	98281192	98281215	24	1	CDS
>chr13	TC1393540	M73047	+	102101710	102101748	39	1	CDS
>chr14	TC1344911	NP_085140	-	52632585	52632686	102	1	CDS
>chr14	TC1387562	AF272663	+	66532647	66532697	51	1	CDS
>chr14	TC1322976	NP_003735	-	72852851	72852883	33	1	CDS
>chr14	TC1371004	D25283	-	87528981	87529007	27	1	CDS
>chr15	TC1344117	NP_612486	-	40807653	40807682	30	1	CDS
>chr15	TC1407717	AF223357	-	62267618	62267737	120	2	CDS
>chr15	TC1402613	AB014729	+	89287743	89287814	72	2	CDS
>chr16	TC1264194	BC018785	-	65800010	65800198	189	1	CDS
>chr16	TC1345043	NP_008945	+	68524446	68524643	198	1	CDS
>chr18	TC1283956	AL834200	-	17374043	17374099	57	1	CDS
>chr19	TC1312154	XP_372702	+	1705458	1705598	141	1	CDS
>chr19	TC1293791	XP_050644	-	17301428	17301493	66	1	CDS
>chr19	TC1389237	BC027930	-	47397981	47398064	84	1	CDS
>chr2	TC1407920	AF315591	-	20446434	20446502	69	2	CDS
>chr2	TC1407879	AK125239	+	29169085	29169108	24	1	CDS
>chr2	TC1278005	AJ223814	-	37023314	37023400	87	1	CDS
>chr2	CA326689	CR749627	-	121865055	121865144	90	1	CDS
>chr2	TC1363413	AF347693	-	121887947	121888009	63	1	CDS
>chr2	TC1404643	D21852	+	136241204	136241305	102	2	CDS
>chr20	TC1264477	NP_065069	+	36582297	36582332	36	1	CDS
>chr20	NP331211	NP_008981	-	40178093	40178152	60	1	CDS
>chr22	TC1278082	AB020626	-	16669824	16669877	54	1	CDS
>chr3	TC1403686	NP_002213	+	4670526	4670570	45	2	CDS
>chr3	TC1291893	CR627428	-	27439270	27439335	66	1	CDS
>chr3	CF744917	M76558	+	53771618	53771701	84	1	CDS
>chr3	TC1248617	AB002376	-	56012167	56012202	36	1	CDS
>chr3	TC1274637	AL133623	-	143534799	143534897	99	3	CDS
>chr3	TC1408168	AF388365	+	152324817	152324846	30	2	CDS
>chr3	TC1263673	NP_886553	+	185517203	185517223	21	1	CDS
>chr4	TC1263429	AY255519	+	14718357	14718380	24	1	CDS
>chr4	TC1403776	XP_044434	+	48237521	48237598	78	1	CDS
>chr4	TC1331681	XP_093839	-	48441774	48441818	45	1	CDS
>chr4	TC1391376	NP_839955	+	56573966	56573986	21	1	CDS
>chr4	TC1404838	XP_371706	+	123595108	123595308	201	2	CDS
>chr4	TC1275008	BC010574	+	158639471	158639506	36	1	CDS
>chr4	NP724129	AF464873	+	170192430	170192480	51	1	CDS
>chr4	TC1345002	NP_036356	-	170804650	170804733	84	1	CDS
>chr5	BB607693	AK000058	-	53526100	53526174	75	1	CDS
>chr5	TC1392239	NP_055407	+	170072436	170072468	33	1	CDS
>chr5	TC1327557	BC009277	+	176800854	176801132	279	1	CDS
>chr6	TC1386150	D86982	+	35048336	35048398	63	1	CDS
>chr6	TC1389797	D86982	+	35162025	35162123	99	1	CDS
>chr6	TC1331090	BC040881	+	44351118	44352137	1020	1	CDS
>chr6	TC1392648	NP_056363	-	56574200	56574433	234	1	CDS
>chr6	TC1392648	NP_056363	-	56576312	56576470	159	1	CDS
>chr6	TC1295354	AB018340	+	76429571	76429639	69	2	CDS
>chr8	TC1265240	AB018260	+	22919732	22919770	39	1	CDS
>chr9	TC1336025	AF020202	+	35281066	35281101	36	1	CDS
>chrX	TC1401573	AF230904	-	19472770	19472826	57	1	CDS
>chrX	NP805036	AB080222	+	37718496	37718561	66	1	CDS
>chrX	TC1249614	AF035582	-	41138506	41138532	27	1	CDS
>chrX	NP626995	NP_066943	+	69451451	69451510	60	1	CDS
>chrX	TC1265746	U43519	+	100309816	100309851	36	1	CDS
>chrX	AU080098	NP_002569	+	110194233	110194295	63	1	CDS
>chrX	AU080098	NP_002569	+	110195894	110195938	45	1	CDS
>chrX	TC1345516	BC056898	+	114697402	114697428	27	1	CDS
>chrX	TC1345970	BC010998	+	135015353	135015466	114	1	CDS
>chrX	NP530453	NP_003819	+	149551382	149551405	24	2	CDS
>chrX	NP530453	NP_003819	+	149551984	149552010	27	1	CDS
>chrX	TC1330008	NP_003819	+	149553519	149553572	54	3	CDS
-------------------------------------
(2) E(M-h):
chromosome	Mouse_est_name	Accession_ID	dir	exon_start	exon_end	exon_length	EST_evidence_number	exon_location
>chr11	THC2039341	AB024923	-	47016746	47016766	21	3	3'UTR
>chr13	THC2165493	BC018226	-	40177524	40177604	81	1	3'UTR
>chr13	THC2165493	BC018226	-	40177901	40177932	32	1	3'UTR
>chr14	THC2094608	BC066027	-	18276073	18276092	20	1	3'UTR
>chr14	THC2094608	BC066027	-	18276229	18276375	147	1	3'UTR
>chr14	THC2094608	BC066027	-	18276536	18276556	21	1	3'UTR
>chr6	BP872422	Y11717	-	52135420	52135453	34	1	3'UTR
>chr6	NP1150398	U29086	-	55644537	55644558	22	1	3'UTR
>chr6	NP1150398	U29086	-	55644590	55644811	222	1	3'UTR
>chr7	THC2122309	U76112	-	98353589	98353608	20	2	3'UTR
>chr7	THC2122469	U76112	-	98353403	98353438	36	1	3'UTR
>chr1	THC2205012	BC023804	+	172220151	172220173	23	1	5'UTR
>chr11	THC2031276	BC066859	-	69410632	69410654	23	2	5'UTR
>chr12	THC2056423	BC005645	+	33803374	33803409	36	1	5'UTR
>chr12	THC2056423	BC005645	+	33803537	33803558	22	1	5'UTR
>chr14	AA724453	AK030781	+	27058358	27058385	28	1	5'UTR
>chr14	THC2017310	BC057373	-	46604430	46604489	60	2	5'UTR
>chr18	THC2035822	AK028748	+	69871471	69871660	190	1	5'UTR
>chr3	THC2038808	AK005749	+	19206427	19206455	29	1	5'UTR
>chr3	THC2208328	AK031919	+	34470189	34470222	34	1	5'UTR
>chr4	THC2198794	AK013133	+	130531027	130531064	38	1	5'UTR
>chr4	THC2021089	AK013133	+	130523781	130523805	25	1	5'UTR
>chr1	THC2159004	BC059229	+	83259790	83259864	75	2	CDS
>chr1	NP1140993	XP_129443	-	134190637	134190666	30	2	CDS
>chr1	THC2027674	XP_129443	-	134202353	134202379	27	1	CDS
>chr1	THC2029968	NP_766231	+	139323273	139323353	81	1	CDS
>chr1	THC2032066	XP_136252	+	140304147	140304191	45	3	CDS
>chr1	THC2101288	L29346	-	154387082	154387210	129	1	CDS
>chr1	THC2138965	BC051133	-	175202743	175202796	54	1	CDS
>chr1	THC2061361	AK129148	+	180228465	180228650	186	1	CDS
>chr10	THC2034523	NP_032323	+	57561798	57561851	54	1	CDS
>chr10	THC2040416	AK082546	+	59642793	59642819	27	2	CDS
>chr10	NP520191	U30292	-	61618844	61618885	42	12	CDS
>chr10	THC2018636	BC021657	+	69753811	69753837	27	1	CDS
>chr10	THC2018636	BC021657	+	69760708	69763698	2991	1	CDS
>chr10	THC2017116	BC051080	+	84672477	84672560	84	3	CDS
>chr10	THC2034820	BC053395	-	115006007	115006057	51	1	CDS
>chr11	THC2022290	Y07919	+	4936320	4936397	78	1	CDS
>chr11	THC2091941	BC020949	-	28294943	28295077	135	1	CDS
>chr11	THC2041510	NP_032096	+	42241850	42241963	114	1	CDS
>chr11	THC2091982	AB093288	-	45898411	45898485	75	1	CDS
>chr11	THC2139088	NP_076157	-	68438726	68438755	30	1	CDS
>chr11	THC2222029	NP_598798	-	100174283	100174312	30	3	CDS
>chr11	THC2028622	BC050805	+	100230580	100230735	156	2	CDS
>chr11	THC2040004	NP_058553	-	115967863	115968015	153	3	CDS
>chr12	THC2047898	XP_354666	+	28387023	28387328	306	1	CDS
>chr12	NP1156113	AK082353	+	73732613	73732651	39	1	CDS
>chr12	THC2093000	AK052527	+	78447707	78447760	54	1	CDS
>chr12	THC2185269	AJ001166	-	79926045	79926098	54	2	CDS
>chr13	THC2049261	AK029721	-	46275135	46275173	39	2	CDS
>chr15	NP1140552	AB021131	+	39442575	39442628	54	1	CDS
>chr15	THC2047940	AK044929	-	77417080	77417115	36	1	CDS
>chr17	THC2026291	NP_034056	+	32543005	32543082	78	1	CDS
>chr17	THC2026291	NP_034056	+	32544332	32544511	180	1	CDS
>chr17	THC2076470	NP_064648	-	89324037	89324081	45	1	CDS
>chr18	THC2080376	XP_355079	+	10722935	10723075	141	1	CDS
>chr18	CD653778	AK080907	+	34740630	34740671	42	1	CDS
>chr18	THC2025834	AK085071	+	65979302	65979337	36	2	CDS
>chr19	THC2036244	BC028931	-	4729356	4729406	51	2	CDS
>chr19	THC2206529	BC012709	-	5692635	5692679	45	1	CDS
>chr19	THC2080250	X70764	-	6993407	6993439	33	1	CDS
>chr19	THC2194924	BC044825	-	37152499	37152555	57	1	CDS
>chr19	THC2054915	BC012703	-	39645298	39645582	285	1	CDS
>chr19	THC2031172	XP_355163	-	42303607	42303648	42	4	CDS
>chr2	THC2028219	AK004645	-	17426216	17426308	93	1	CDS
>chr2	NP238279	NP_031605	-	24642998	24643060	63	1	CDS
>chr2	THC2051762	AK043017	+	62182988	62183083	96	1	CDS
>chr2	THC2030069	XP_140993	-	76030524	76030625	102	4	CDS
>chr2	THC2012094	XP_130322	-	76721852	76721932	81	2	CDS
>chr2	THC2058907	AF077660	-	104326939	104327001	63	1	CDS
>chr2	THC2099954	AF332071	+	135714075	135714110	36	1	CDS
>chr2	THC2126946	XP_130764	-	179664134	179664199	66	1	CDS
>chr3	THC2129444	XP_357276	-	4914128	4914184	57	7	CDS
>chr3	THC2200755	XP_485253	+	69187058	69187084	27	1	CDS
>chr3	THC2038181	AK053614	+	94983659	94983703	45	1	CDS
>chr3	THC2161491	NP_032588	+	95654394	95654420	27	1	CDS
>chr3	THC2035744	AB101658	+	103860734	103860838	105	1	CDS
>chr3	THC2094038	BC043123	-	127411404	127411496	93	1	CDS
>chr3	THC2180595	NP_942004	+	131156130	131156210	81	1	CDS
>chr3	THC2027547	XP_355436	+	146032233	146032289	57	1	CDS
>chr3	THC2027547	XP_355436	+	146051252	146051305	54	1	CDS
>chr4	THC2075342	BC059820	-	41213127	41213174	48	1	CDS
>chr4	THC2204416	NP_780727	-	56190486	56190509	24	1	CDS
>chr4	THC2041174	AK043018	+	101279206	101279271	66	1	CDS
>chr4	THC2164517	NP_291095	-	116230488	116230499	12	2	CDS
>chr4	THC2031256	BC057166	-	116573460	116573486	27	1	CDS
>chr4	THC2037753	AF150755	-	121840038	121840187	150	1	CDS
>chr4	THC2093039	AK030025	+	139878420	139878446	27	1	CDS
>chr4	NP1076315	U31908	-	150286163	150286210	48	1	CDS
>chr5	THC2039044	XP_485576	-	23723172	23723282	111	1	CDS
>chr5	THC2172588	AF096839	+	33062755	33062814	60	1	CDS
>chr5	THC2016252	XP_205556	+	80529503	80529529	27	1	CDS
>chr5	THC2030090	BC016069	+	91009409	91009429	21	1	CDS
>chr5	THC2228702	AK039266	-	104336192	104336347	156	1	CDS
>chr5	THC2032404	XP_485694	+	142278434	142278493	60	1	CDS
>chr6	THC2033715	AK017087	-	53882894	53883031	138	1	CDS
>chr6	NP883757	NP_031433	+	55449426	55449509	84	1	CDS
>chr6	THC2037129	NP_034497	-	94125621	94125650	30	3	CDS
>chr6	THC2142772	AK033368	-	99318124	99318288	165	1	CDS
>chr6	THC2232218	AJ441086	-	125463573	125463632	60	1	CDS
>chr6	THC2215981	BC053913	-	143216139	143216171	33	2	CDS
>chr7	THC2210930	XP_485912	-	23911376	23911486	111	1	CDS
>chr7	THC2052039	XP_145693	-	59255493	59255528	36	1	CDS
>chr7	THC2015257	XP_145698	-	60485640	60485813	174	1	CDS
>chr7	THC2022613	AY336094	-	65265691	65265732	42	1	CDS
>chr7	THC2204940	XP_133827	-	114495176	114495223	48	1	CDS
>chr7	THC2050024	XP_133979	-	132193396	132193422	27	1	CDS
>chr7	THC2050024	XP_133979	-	132193902	132193964	63	1	CDS
>chr9	THC2052408	AK122465	-	40358480	40358500	21	1	CDS
>chr9	THC2121800	BC052406	+	59812123	59812185	63	4	CDS
>chr9	THC2040143	XP_134863	+	59845724	59845759	36	1	CDS
>chr9	THC2018099	AK009836	-	77526141	77526224	84	2	CDS
>chr9	THC2018099	AK009836	-	77552615	77552695	81	2	CDS
>chr9	THC2039739	XP_284541	+	111181749	111181823	75	1	CDS
>chr9	THC2039739	XP_284541	+	111184380	111184427	48	1	CDS
>chr9	THC2039739	XP_284541	+	111188697	111188762	66	1	CDS
>chr9	THC2166858	XP_147107	+	113547068	113547130	63	1	CDS
>chrX	THC2036502	XP_486647	+	28585169	28585351	183	1	CDS
>chrX	NP1143114	AK016522	+	28883577	28883732	156	1	CDS
>chrX	THC2167660	XP_486796	+	142109739	142109789	51	1	CDS
-------------------------------------
(3) E(H-r)
chromosome	Mouse_est_name	Accession_ID	dir	exon_start	exon_end	exon_length	EST_evidence_number	exon_location
>chr2	TC555597	BC007415	+	27186367	27186389	23	1	5'UTR
>chr3	CF978191	AF276949	+	108863404	108863436	33	1	5'UTR
>chr7	TC554557	U02683	+	128889843	128889862	20	1	5'UTR
>chr1	TC570022	NP_056384	+	168794493	168794528	36	1	CDS
>chr1	TC543372	NP_055750	-	200943899	200944048	150	1	CDS
>chr1	NP066013	AF104266	+	82158500	82158544	45	3	CDS
>chr10	TC535587	NP_734465	+	72726814	72726852	39	1	CDS
>chr11	NP316670	NP_004191	-	61070079	61070303	225	1	CDS
>chr11	BE111797	NP_006259	+	64868627	64868671	45	1	CDS
>chr12	TC555330	AF000430	+	32750026	32750064	39	1	CDS
>chr12	NP516552	NP_001789	+	54650649	54650792	144	1	CDS
>chr12	NP399798	XP_291991	+	79437802	79438092	291	1	CDS
>chr12	TC562068	XP_495939	+	131758011	131758079	69	1	CDS
>chr14	CB612851	AJ316284	+	78185364	78185387	24	1	CDS
>chr14	TC553992	BC035865	-	90141685	90141849	165	1	CDS
>chr18	TC571028	U43195	-	16794629	16794670	42	1	CDS
>chr19	TC571432	AB028955	-	17588211	17588273	63	1	CDS
>chr19	TC569455	AF163302	-	55882086	55882109	24	2	CDS
>chr2	TC539071	NP_038478	-	160079086	160079118	33	1	CDS
>chr2	TC517697	NP_003391	-	61631023	61631034	12	1	CDS
>chr3	TC551846	NP_002213	+	4734051	4734083	33	2	CDS
>chr3	TC552036	NP_002213	+	4670526	4670570	45	1	CDS
>chr3	TC558798	AB002376	-	56012167	56012202	36	1	CDS
>chr3	TC570227	BC033803	-	117018151	117018183	33	1	CDS
>chr6	TC570607	U02478	+	168132639	168132659	21	1	CDS
>chr7	TC548411	XP_376720	+	148953389	148953433	45	1	CDS
>chrX	NP183593	AF230904	-	19472770	19472826	57	1	CDS
>chrX	NP796856	AB080222	+	37718496	37718561	66	1	CDS
>chrX	TC537662	NP_066943	+	69451451	69451510	60	1	CDS
-------------------------------------
(4) E(R-h)
chromosome	Mouse_est_name	Accession_ID	dir	exon_start	exon_end	exon_length	EST_evidence_number	exon_location
>chr8	THC2015811	U60063	+	75788317	75788539	223	1	3'UTR
>chrX	THC2150675	J05087	+	159507348	159507368	21	3	3'UTR
>chr1	THC2169551	NP_037349	+	48900925	48900960	36	1	CDS
>chr1	THC2172963	XP_218195	-	67591192	67591311	120	2	CDS
>chr1	THC2080314	XP_214878	+	84001604	84001681	78	1	CDS
>chr1	THC2126158	XP_341897	+	159996251	159996343	93	1	CDS
>chr1	THC2025789	XP_219297	+	182174160	182174192	33	2	CDS
>chr1	THC2041406	AB079113	-	251216512	251216598	87	4	CDS
>chr1	THC2012748	XP_219976	-	253310815	253310850	36	1	CDS
>chr10	THC2029559	AF017756	+	15460871	15460984	114	1	CDS
>chr10	NP092431	XP_343892	-	37696006	37696089	84	1	CDS
>chr10	THC2095633	AF096269	-	47717286	47717456	171	3	CDS
>chr10	THC2076408	XP_237787	+	59773055	59773156	102	1	CDS
>chr10	NP708996	AF156982	-	86309740	86309838	99	1	CDS
>chr10	THC2043747	XP_213456	+	89270333	89270479	147	1	CDS
>chr10	THC2012882	AY325211	+	90358800	90358838	39	3	CDS
>chr10	THC2040004	AF032667	-	106423054	106423179	126	1	CDS
>chr11	THC2027891	AB031088	-	35729286	35729357	72	2	CDS
>chr11	THC2078639	U31554	-	60234489	60234521	33	1	CDS
>chr12	THC2032404	XP_213706	-	10132827	10132886	60	1	CDS
>chr12	THC2032404	XP_213706	-	10160237	10160293	57	2	CDS
>chr13	NP1158894	AY057064	-	47268573	47268602	30	1	CDS
>chr13	THC2025547	XP_222831	+	79968226	79968393	168	1	CDS
>chr13	NP1154084	AF021935	+	96008040	96008087	48	1	CDS
>chr14	THC2092618	L27128	+	7950720	7950791	72	1	CDS
>chr14	THC2030582	Z49081	-	81764443	81764544	102	1	CDS
>chr14	THC2173185	XP_214078	-	84189577	84189669	93	1	CDS
>chr14	THC2161335	AB105193	+	103967490	103967537	48	1	CDS
>chr14	THC2163599	XP_341265	+	104441924	104441953	30	1	CDS
>chr15	THC2176287	NP_598267	-	27360057	27360098	42	8	CDS
>chr15	THC2083275	XP_224193	+	33802490	33802537	48	1	CDS
>chr15	THC2181903	XP_224241	+	35959739	35959825	87	2	CDS
>chr15	AV749489	XP_341354	-	51103987	51104046	60	1	CDS
>chr16	THC2037282	XP_344526	-	55300501	55300539	39	1	CDS
>chr16	THC2015927	XP_225027	+	78587694	78587738	45	2	CDS
>chr18	THC2166917	AY387056	+	1285539	1285598	60	1	CDS
>chr19	THC2080152	NP_112288	+	504887	504928	42	2	CDS
>chr19	THC2033695	AY325245	-	22898543	22898626	84	1	CDS
>chr19	THC2201233	XP_213841	-	24787018	24787098	81	1	CDS
>chr19	THC2168152	U12309	-	58611439	58611501	63	1	CDS
>chr2	THC2026125	XP_342184	+	35052542	35052610	69	4	CDS
>chr2	THC2041096	AF021343	-	105210647	105210697	51	1	CDS
>chr2	THC2134860	XP_227311	-	174526606	174526665	60	1	CDS
>chr2	THC2168723	XP_215597	+	178005794	178005901	108	1	CDS
>chr2	THC2134026	XP_342301	+	191528581	191528634	54	1	CDS
>chr2	THC2035744	XP_227540	+	199124793	199124897	105	1	CDS
>chr2	THC2136633	NP_062207	+	226572249	226572386	138	1	CDS
>chr2	THC2027547	XP_217693	+	243526258	243526311	54	1	CDS
>chr20	THC2013009	AY149995	+	4313336	4313416	81	2	CDS
>chr20	THC2019662	XP_228290	-	28585069	28585080	12	1	CDS
>chr20	THC2097696	XP_342147	-	32296505	32296585	81	1	CDS
>chr3	THC2084424	XP_342466	-	75959629	75959739	111	1	CDS
>chr3	THC2024783	XP_342468	+	76645405	76645431	27	2	CDS
>chr3	THC2058907	AF036959	-	89650527	89650589	63	1	CDS
>chr3	THC2166849	XP_230473	-	105854849	105854884	36	1	CDS
>chr3	THC2028858	XP_230584	+	112289893	112289910	18	1	CDS
>chr3	THC2099954	L15556	+	123933217	123933252	36	1	CDS
>chr4	THC2036805	XP_231617	+	66323872	66323922	51	2	CDS
>chr4	THC2131871	XP_242562	-	119979020	119979097	78	1	CDS
>chr4	THC2096674	XP_342782	+	178014096	178014284	189	1	CDS
>chr4	THC2215981	XP_342784	-	181198907	181198939	33	1	CDS
>chr5	THC2041331	XP_233240	+	123811345	123811428	84	1	CDS
>chr5	THC2019569	XP_216477	-	130450852	130450902	51	2	CDS
>chr5	BX508755	L13600	+	138325797	138325853	57	1	CDS
>chr5	THC2031256	L11586	-	138695239	138695265	27	1	CDS
>chr5	THC2132706	XP_233612	-	160597404	160597463	60	1	CDS
>chr5	NP1076315	X76724	-	169641378	169641425	48	1	CDS
>chr6	NP405441	AF350422	-	92368976	92368999	24	1	CDS
>chr6	THC2210684	XP_234393	+	107821289	107821354	66	1	CDS
>chr7	THC2042002	AY177755	-	20902111	20902194	84	3	CDS
>chr7	THC2132872	AF320222	-	27989176	27989268	93	2	CDS
>chr7	THC2221577	BC061879	-	67159330	67159431	102	3	CDS
>chr7	NP421461	AF165892	-	114139647	114139697	51	4	CDS
>chr7	THC2047940	XP_343282	-	115184523	115184558	36	1	CDS
>chr7	THC2161497	BC062235	+	142232689	142232847	159	6	CDS
>chr8	THC2023431	X74226	-	47668367	47668507	141	2	CDS
>chr8	THC2040143	XP_217149	+	63483298	63483333	36	1	CDS
>chr8	THC2093044	AB035736	+	80013824	80013898	75	2	CDS
>chr8	NP095017	AF061266	-	100827901	100828002	102	1	CDS
>chr9	THC2017436	XP_236921	-	8756273	8756353	81	1	CDS
>chr9	THC2027731	D45920	+	54634959	54634991	33	1	CDS
>chr9	THC2202387	U94904	+	59184926	59184943	18	1	CDS
>chr9	THC2083033	XP_343599	-	74913957	74914238	282	1	CDS
>chrX	THC2024979	XP_233108	-	2850468	2850578	111	1	CDS
>chrX	NP1072618	D83948	-	12976284	12976523	240	1	CDS
>chrX	THC2025704	AY326949	+	71673566	71673604	39	1	CDS
>chrX	THC2054888	XP_228551	+	89732153	89732245	93	1	CDS
-------------------------------------
(5) E(M-r)
chromosome	Mouse_est_name	Accession_ID	dir	exon_start	exon_end	exon_length	EST_evidence_number	exon_location
>chr1	TC543412	AK011437	-	42993669	42993705	37	1	3'UTR
>chr1	TC539024	BC058172	+	53701863	53702009	147	1	3'UTR
>chr1	TC532533	BC048249	-	79958868	79958915	48	1	3'UTR
>chr10	AI176283	AK036627	-	5645519	5645598	80	1	3'UTR
>chr11	TC522736	AK086760	-	50466796	50466880	85	1	3'UTR
>chr11	TC569570	AK076829	-	50896897	50896987	91	1	3'UTR
>chr11	TC535391	AK078417	-	102078114	102078248	135	1	3'UTR
>chr11	TC517782	AK077343	-	120251674	120252095	422	1	3'UTR
>chr14	TC546413	BC029667	-	41340013	41340050	38	1	3'UTR
>chr15	CB775338	AK051023	-	97469145	97469168	24	1	3'UTR
>chr15	CB738801	M34476	-	102732900	102732925	26	1	3'UTR
>chr19	TC552919	BC038812	+	9642797	9642992	196	1	3'UTR
>chr5	CK596821	AK030095	-	108099410	108099452	43	1	3'UTR
>chr7	TC535862	AF414080	+	8525727	8525824	98	1	3'UTR
>chr7	TC529113	X60676	-	86626430	86626467	38	1	3'UTR
>chr11	CK359639	BC018412	+	59967209	59967231	23	1	5'UTR
>chr12	CO384412	AK029651	+	107911160	107911181	22	1	5'UTR
>chr12	TC545113	AK044360	+	111338471	111338505	35	1	5'UTR
>chr13	TC563194	BC016231	-	97165582	97165602	21	1	5'UTR
>chr14	TC537733	BC050766	+	47484646	47484771	126	1	5'UTR
>chr18	TC517644	BC010190	+	36040146	36040215	70	1	5'UTR
>chr2	TC570708	U91923	+	69662523	69662544	22	1	5'UTR
>chr2	TC554797	AK008088	+	84721310	84721338	29	2	5'UTR
>chr3	CK471056	BC031527	+	146978428	146978493	66	1	5'UTR
>chr4	TC562681	BC055111	-	104936917	104936937	21	1	5'UTR
>chr5	TC570181	BC011259	+	117970592	117970622	31	1	5'UTR
>chr6	TC568925	AK076000	-	51806537	51806556	20	1	5'UTR
>chr7	TC542570	AF101042	-	47093714	47093735	22	1	5'UTR
>chr7	TC547141	BC057861	+	113093987	113094011	25	1	5'UTR
>chr8	TC520171	BC053487	+	13305695	13305749	55	1	5'UTR
>chr8	TC520171	BC053487	+	13307674	13307694	21	1	5'UTR
>chr1	CB773632	AK005937	-	80250733	80250786	54	1	CDS
>chr1	TC570012	AK129207	-	132506671	132506721	51	2	CDS
>chr1	TC571783	XP_136252	+	140301564	140301617	54	1	CDS
>chr1	TC571783	XP_136252	+	140304147	140304191	45	1	CDS
>chr1	TC527290	NP_035924	+	184988041	184988085	45	1	CDS
>chr10	TC524491	BC021657	+	69597224	69597247	24	1	CDS
>chr11	TC528157	BC020949	-	28294943	28295077	135	1	CDS
>chr11	CF978062	AF327451	+	93731381	93731422	42	1	CDS
>chr11	TC570276	NP_598798	-	100174283	100174312	30	1	CDS
>chr12	TC553992	XP_127105	-	94989205	94989375	171	1	CDS
>chr13	TC572918	BC002147	+	35785054	35785113	60	1	CDS
>chr13	TC548067	XP_127434	+	70610751	70610852	102	1	CDS
>chr13	CF110348	BC055749	+	91561810	91561890	81	1	CDS
>chr14	TC530994	AB086123	-	26173016	26173099	84	1	CDS
>chr14	CB545388	XP_484374	-	46669819	46669935	117	1	CDS
>chr14	TC571798	XP_127791	+	54553704	54553793	90	1	CDS
>chr15	NP222551	AB021131	+	39442575	39442628	54	2	CDS
>chr15	TC546325	AK044142	-	53521285	53521320	36	1	CDS
>chr15	TC568632	AF123542	-	55030788	55030862	75	1	CDS
>chr16	TC569098	XP_358889	-	91383924	91383962	39	1	CDS
>chr17	NP831241	BC014773	+	11816367	11816513	147	1	CDS
>chr17	TC571009	BC039070	+	83218394	83218426	33	1	CDS
>chr18	CK365272	NP_067497	-	10226695	10226751	57	1	CDS
>chr18	CB547408	XP_355079	+	10722935	10723075	141	1	CDS
>chr18	CB804075	AB023485	+	42992042	42992092	51	1	CDS
>chr18	CK599125	AK079059	-	43181681	43181761	81	1	CDS
>chr19	BE111797	BC012709	-	5692635	5692679	45	1	CDS
>chr19	TC561648	X70764	-	6993407	6993439	33	1	CDS
>chr19	TC536584	AB026804	+	9521866	9522093	228	1	CDS
>chr19	TC560718	AF202994	+	42812838	42812900	63	1	CDS
>chr19	TC535977	NP_033901	+	44746262	44746303	42	1	CDS
>chr19	BF399388	BC019386	+	54760859	54760879	21	1	CDS
>chr2	TC519277	XP_357179	-	21115938	21116003	66	1	CDS
>chr2	TC565571	NP_031605	-	24642998	24643060	63	1	CDS
>chr2	TC538677	AK086119	+	25842218	25842265	48	1	CDS
>chr2	TC534973	AB009993	+	27989119	27989187	69	1	CDS
>chr2	NP805408	AK043017	+	62182988	62183083	96	2	CDS
>chr2	TC547917	XP_140993	-	76030524	76030625	102	3	CDS
>chr2	TC546798	AF502585	-	121104762	121104950	189	1	CDS
>chr2	TC571525	AK079781	-	122032879	122032914	36	1	CDS
>chr2	TC541029	AK031690	+	130258853	130258879	27	1	CDS
>chr2	TC572642	AK044744	+	156581020	156581124	105	1	CDS
>chr3	TC573083	NP_033958	-	36371820	36371909	90	1	CDS
>chr3	TC569349	AK053614	+	94983659	94983703	45	1	CDS
>chr3	BF524984	AJ401160	-	95298536	95298550	15	1	CDS
>chr3	TC572459	XP_131258	-	149404710	149404736	27	1	CDS
>chr4	TC571750	BC048776	-	4708440	4708607	168	1	CDS
>chr4	TC536527	BC057166	-	116563653	116563685	33	1	CDS
>chr4	TC536527	BC057166	-	116573460	116573486	27	1	CDS
>chr4	CK472847	AK053075	+	139705133	139705183	51	1	CDS
>chr4	TC566567	XP_204015	+	148325285	148325410	126	1	CDS
>chr5	TC571554	D14552	+	115366602	115366703	102	1	CDS
>chr5	CB719657	AK034447	-	115592979	115593008	30	1	CDS
>chr6	NP646354	XP_132546	+	55346771	55346890	120	1	CDS
>chr6	TC528751	NP_031433	+	55449426	55449509	84	2	CDS
>chr6	CB546502	NP_034497	-	94125621	94125650	30	1	CDS
>chr7	TC562263	NP_035038	-	17728088	17728201	114	1	CDS
>chr7	CB765520	NP_694697	+	33440948	33441085	138	1	CDS
>chr7	CB765520	NP_694697	+	33440948	33441085	138	1	CDS
>chr7	TC557859	AY336094	-	65265691	65265732	42	1	CDS
>chr7	TC557858	AY336094	-	65265691	65265732	42	1	CDS
>chr7	TC517859	BC056341	+	127074125	127074217	93	1	CDS
>chr8	TC541776	BC002150	-	69639944	69639997	54	1	CDS
>chr8	TC569043	NP_056557	+	70392054	70392101	48	1	CDS
>chr8	TC571432	XP_356087	-	70670029	70670067	39	1	CDS
>chr9	TC570729	AK122336	-	44802924	44802968	45	1	CDS
>chr9	TC539074	AK085213	-	49077772	49077864	93	1	CDS
>chr9	CO570706	NP_032306	-	71077114	71077161	48	1	CDS
>chr9	TC555158	AK009836	-	77525958	77526017	60	1	CDS
>chr9	TC545108	NP_666115	+	80502691	80502711	21	1	CDS
>chrX	TC535767	BC030032	-	7988845	7988892	48	1	CDS
>chrX	TC549005	AY112937	+	65997472	65997531	60	1	CDS
>chrX	TC518690	XP_488376	-	104553229	104553318	90	1	CDS
>chrX	TC541299	XP_486796	+	142109739	142109789	51	1	CDS
-------------------------------------
(6) E(R-m)
chromosome	Mouse_est_name	Accession_ID	dir	exon_start	exon_end	exon_length	EST_evidence_number	exon_location
>chr1	TC1336702	AB006138	-	96199558	96199582	25	1	3'UTR
>chr1	TC1248360	M69246	-	156751363	156751400	38	2	3'UTR
>chr1	BY032857	M69246	-	156751363	156751398	36	1	3'UTR
>chr1	TC1406731	AF303658	-	200029246	200029327	82	1	3'UTR
>chr10	TC1369094	AB096213	-	46142617	46142706	90	1	3'UTR
>chr10	BQ265441	AY327409	-	95595929	95595949	21	1	3'UTR
>chr10	TC1297219	BC062054	-	103203274	103203305	32	1	3'UTR
>chr14	TC1363578	J00711	+	21854373	21854392	20	1	3'UTR
>chr14	TC1363578	J00711	+	21854451	21854563	113	1	3'UTR
>chr14	TC1363578	J00711	+	21854678	21854700	23	1	3'UTR
>chr16	TC1366518	AF026505	-	49899653	49899684	32	1	3'UTR
>chr17	TC1399078	AY061636	+	45150808	45150827	20	1	3'UTR
>chr18	TC1323991	U44129	+	62596423	62596495	73	1	3'UTR
>chr18	TC1323991	U44129	+	62596812	62596833	22	1	3'UTR
>chr2	TC1389091	M95780	+	244693752	244693794	43	1	3'UTR
>chr20	TC1275058	X13549	-	5853856	5853911	56	1	3'UTR
>chr4	TC1406214	D83792	+	172088679	172088699	21	1	3'UTR
>chr4	TC1406214	D83792	+	172088889	172089511	623	1	3'UTR
>chr4	TC1406214	D83792	+	172089531	172089550	20	1	3'UTR
>chr4	TC1406214	D83792	+	172089646	172089691	46	1	3'UTR
>chr5	TC1388020	U67080	-	12771510	12771580	71	2	3'UTR
>chr5	TC1251220	U67080	-	12785685	12785709	25	1	3'UTR
>chr5	CF162393	AB023966	-	77637094	77637128	35	2	3'UTR
>chr5	TC1335215	AF540911	-	121857406	121857495	90	1	3'UTR
>chr5	TC1384738	U41803	-	164990360	164990399	40	3	3'UTR
>chr5	BY288378	X76724	-	169716860	169716892	33	1	3'UTR
>chr6	TC1297866	X98993	-	63589368	63589409	42	1	3'UTR
>chr7	TC1306416	BC058480	-	71498583	71499029	447	1	3'UTR
>chr7	CN718573	D89983	-	74208823	74208866	44	1	3'UTR
>chr7	TC1399134	AF372501	-	121430375	121430490	116	1	3'UTR
>chr7	TC1363566	L12382	-	137607168	137607218	51	1	3'UTR
>chr8	TC1311404	D50135	-	32111167	32111202	36	1	3'UTR
>chr8	TC1311404	D50135	-	32111311	32111334	24	1	3'UTR
>chr8	TC1324056	X58631	-	61407241	61407270	30	1	3'UTR
>chr8	TC1280952	AF273025	-	112933698	112933736	39	1	3'UTR
>chrX	TC1407767	J05087	+	159507348	159507391	44	1	3'UTR
>chr1	TC1392025	U72620	+	7904493	7904514	22	1	5'UTR
>chr1	TC1347054	AB000199	+	187235862	187236005	144	1	5'UTR
>chr1	BG963398	X76453	+	210439781	210439806	26	1	5'UTR
>chr1	TC1370645	AJ006522	+	211497739	211497786	48	1	5'UTR
>chr10	TC1281326	M91561	+	5589798	5589819	22	1	5'UTR
>chr10	TC1281326	M91561	+	5589880	5590254	375	1	5'UTR
>chr12	TC1407954	Y17326	-	9777843	9778062	220	1	5'UTR
>chr13	BB856886	BC061812	+	87353582	87353612	31	1	5'UTR
>chr13	TC1406079	AB024398	-	90929083	90929157	75	1	5'UTR
>chr17	TC1259401	BC061867	+	12195086	12195139	54	1	5'UTR
>chr18	BY718676	AY090783	+	57087606	57087632	27	1	5'UTR
>chr3	TC1404361	X54531	-	11332894	11332922	29	1	5'UTR
>chr3	TC1399096	X67859	+	51898160	51898180	21	1	5'UTR
>chr3	TC1399096	X67859	+	51898401	51898481	81	1	5'UTR
>chr3	TC1399096	X67859	+	51898652	51898755	104	1	5'UTR
>chr3	CA465956	AF090692	+	137463575	137463601	27	1	5'UTR
>chr4	BY250606	X66845	+	30552213	30552233	21	1	5'UTR
>chr4	BB866351	M96601	+	126147471	126147587	117	1	5'UTR
>chr5	TC1392536	AB049402	+	137022931	137022958	28	1	5'UTR
>chr5	TC1285070	U44091	+	167680269	167680295	27	1	5'UTR
>chr7	TC1392280	BC063813	+	23369546	23369609	64	1	5'UTR
>chr7	TC1346885	S61973	+	114312306	114312330	25	2	5'UTR
>chr9	TC1385422	BC061976	+	36377325	36377349	25	1	5'UTR
>chr1	TC1400652	XP_217715	+	22914414	22914509	96	2	CDS
>chr1	TC1243670	NP_037349	+	48900925	48900960	36	1	CDS
>chr1	TC1270193	XP_341790	+	72955915	72956004	90	1	CDS
>chr1	BQ771416	U41164	+	79387994	79388101	108	1	CDS
>chr1	NP748748	XP_218346	-	81058293	81058325	33	2	CDS
>chr1	TC1366783	XP_218460	+	84076923	84077036	114	1	CDS
>chr1	TC1366783	XP_218460	+	84077282	84077365	84	1	CDS
>chr1	TC1366783	XP_218460	+	84077550	84077627	78	1	CDS
>chr1	TC1399816	XP_341828	-	85666167	85666424	258	1	CDS
>chr1	CB522305	NP_071291	-	86166524	86166718	195	1	CDS
>chr1	TC1324512	AB009463	-	87799958	87800020	63	1	CDS
>chr1	CF902839	XP_214950	-	95439346	95439420	75	1	CDS
>chr1	TC1274815	U49056	-	95562304	95562330	27	1	CDS
>chr1	TC1347510	XP_218929	+	154367764	154367796	33	3	CDS
>chr1	TC1379207	XP_341897	+	159996251	159996343	93	1	CDS
>chr1	TC1366882	XP_218997	+	169970622	169970684	63	1	CDS
>chr1	TC1366883	XP_218997	+	170011863	170011922	60	1	CDS
>chr1	TC1393068	XP_219281	+	179264528	179264644	117	1	CDS
>chr1	TC1275706	XP_219297	+	182174160	182174192	33	2	CDS
>chr1	TC1385700	NP_071580	-	182291320	182291367	48	1	CDS
>chr1	TC1248747	AY325173	+	191280468	191280518	51	1	CDS
>chr1	TC1259232	D00859	+	206931264	206931314	51	1	CDS
>chr1	TC1392269	AY093421	+	208258835	208258849	15	1	CDS
>chr1	TC1343128	XP_342000	+	208840563	208840667	105	1	CDS
>chr1	TC1260732	XP_219529	+	209189230	209189256	27	1	CDS
>chr1	BF012963	Z83869	-	210120592	210120624	33	1	CDS
>chr1	TC1348754	XP_344993	+	213179932	213179967	36	1	CDS
>chr1	TC1291526	XP_342025	+	213257890	213257925	36	1	CDS
>chr1	BU937630	XP_215262	+	250987953	250988006	54	1	CDS
>chr1	NP063899	AB079113	-	251216512	251216598	87	2	CDS
>chr1	TC1372103	XP_219966	+	252715116	252715142	27	1	CDS
>chr1	TC1397590	XP_219976	-	253310815	253310850	36	1	CDS
>chr1	TC1368683	XP_217645	-	263598821	263599006	186	1	CDS
>chr10	TC1346966	XP_340740	+	1656995	1657051	57	1	CDS
>chr10	TC1401968	AY310144	+	4318001	4318159	159	1	CDS
>chr10	BU055182	XP_340764	-	13486306	13486326	21	1	CDS
>chr10	TC1371699	Z67744	+	14397537	14397707	171	2	CDS
>chr10	TC1408991	XP_220283	-	14823064	14823180	117	1	CDS
>chr10	TC1344019	AF017756	+	15460871	15460984	114	1	CDS
>chr10	TC1322883	XP_343892	-	37696006	37696089	84	1	CDS
>chr10	TC1255949	AB096213	-	46127755	46127802	48	1	CDS
>chr10	TC1385457	AF096269	-	47707068	47707103	36	2	CDS
>chr10	TC1385909	XP_220541	-	47995840	47995887	48	1	CDS
>chr10	CN531321	XP_220595	+	55786642	55786668	27	1	CDS
>chr10	BQ951712	J04629	-	56434561	56434593	33	1	CDS
>chr10	TC1369113	XP_213370	-	57910805	57910879	75	1	CDS
>chr10	TC1348763	AF140359	-	66663419	66663517	99	1	CDS
>chr10	TC1347946	XP_340877	-	76845379	76845393	15	1	CDS
>chr10	BG298767	AF068202	-	77287587	77287640	54	2	CDS
>chr10	CB589763	XP_220918	+	86202608	86202661	54	1	CDS
>chr10	TC1390071	AF156982	-	86309740	86309838	99	1	CDS
>chr10	TC1250981	XP_213467	-	91247947	91248027	81	1	CDS
>chr10	TC1261094	X79321	+	93498279	93498332	54	1	CDS
>chr10	TC1369799	XP_221083	-	104691508	104691618	111	2	CDS
>chr10	TC1267417	XP_213516	+	105660750	105660965	216	1	CDS
>chr10	TC1396717	XP_221197	-	109814812	109814928	117	1	CDS
>chr11	TC1308772	XP_221670	-	30708276	30708350	75	1	CDS
>chr11	TC1262692	XP_221669	-	30748992	30749048	57	1	CDS
>chr11	TC1389437	AF388528	-	33828588	33828686	99	1	CDS
>chr11	BY734558	XP_221635	+	34129917	34130012	96	1	CDS
>chr11	TC1389677	AB031088	-	35729286	35729357	72	1	CDS
>chr11	BI134406	U31554	-	60251820	60251855	36	1	CDS
>chr11	TC1292718	X73653	-	64362597	64362635	39	1	CDS
>chr11	NP721981	XP_221307	-	82466152	82466235	84	1	CDS
>chr12	TC1265297	XP_221812	-	1592852	1592884	33	1	CDS
>chr12	TC1390589	XP_344066	+	2415873	2415941	69	1	CDS
>chr12	TC1391448	XP_213706	-	10160237	10160293	57	1	CDS
>chr12	TC1346132	XP_221956	+	15426661	15426975	315	2	CDS
>chr12	BI415440	U94710	-	19664800	19664856	57	1	CDS
>chr12	TC1351365	AF547388	+	23262325	23262363	39	1	CDS
>chr12	TC1404128	AJ237670	+	33967683	33967916	234	2	CDS
>chr12	TC1406942	XP_222209	+	39338596	39338613	18	1	CDS
>chr12	TC1409803	AF039218	-	41737833	41738207	375	1	CDS
>chr13	TC1397823	XP_219411	-	11793164	11793223	60	2	CDS
>chr13	TC1363413	XP_222568	+	31187480	31187506	27	1	CDS
>chr13	TC1363413	XP_222568	+	31199392	31199454	63	1	CDS
>chr13	TC1363413	XP_222568	+	31204925	31204954	30	1	CDS
>chr13	TC1398690	XP_341120	+	46303273	46303377	105	1	CDS
>chr13	CN460837	XP_222661	-	48441886	48441996	111	3	CDS
>chr13	TC1405844	XP_222831	+	79968226	79968393	168	1	CDS
>chr13	TC1275631	AY383705	+	101589850	101589870	21	1	CDS
>chr13	TC1265090	XP_213972	-	106351445	106351504	60	1	CDS
>chr14	TC1399272	L11354	-	6641222	6641278	57	1	CDS
>chr14	TC1409283	XP_223338	-	21159197	21159238	42	1	CDS
>chr14	TC1409283	XP_223338	-	21160715	21160771	57	1	CDS
>chr14	TC1408156	XP_223301	+	22933156	22933194	39	1	CDS
>chr14	TC1243563	BC060589	+	45596411	45596467	57	2	CDS
>chr14	CD353590	XP_223524	+	77884985	77885059	75	1	CDS
>chr14	TC1353390	XP_223527	+	80662043	80662183	141	1	CDS
>chr14	BG069379	U92280	-	81369934	81370017	84	2	CDS
>chr14	TC1246148	Z49081	-	81764443	81764544	102	1	CDS
>chr14	TC1292655	XP_223586	+	83750042	83750125	84	1	CDS
>chr14	TC1292655	XP_223586	+	83750138	83750194	57	1	CDS
>chr14	TC1372187	AJ010392	+	102086233	102086277	45	2	CDS
>chr14	TC1406187	XP_341269	-	112143834	112143869	36	1	CDS
>chr15	TC1325861	AF280423	+	4060971	4061036	66	1	CDS
>chr15	TC1291893	AF080106	-	12109850	12109915	66	1	CDS
>chr15	TC1405008	XP_341302	-	21048402	21048464	63	2	CDS
>chr15	TC1384575	NP_598267	-	27360057	27360098	42	1	CDS
>chr15	TC1270730	XP_214218	-	41517633	41517764	132	1	CDS
>chr15	TC1244323	XP_224338	+	50964759	50964782	24	1	CDS
>chr15	TC1324168	XP_344461	-	103869793	103869888	96	1	CDS
>chr16	TC1307788	XP_240330	-	6634469	6634747	279	1	CDS
>chr16	CN669881	XP_341414	-	19664416	19664574	159	1	CDS
>chr16	TC1403393	XP_214334	-	21909734	21909811	78	2	CDS
>chr16	NP742256	XP_224864	-	49530735	49530764	30	1	CDS
>chr16	TC1280516	XP_344526	-	55300501	55300539	39	1	CDS
>chr16	NP719562	XP_224969	+	74296964	74297080	117	1	CDS
>chr17	TC1334491	AY059414	+	12004780	12004797	18	1	CDS
>chr17	TC1348769	L06821	+	24067327	24067452	126	1	CDS
>chr17	TC1277388	XP_225393	-	50439131	50439142	12	1	CDS
>chr17	NP716793	XP_341539	+	59733027	59733068	42	1	CDS
>chr17	TC1346243	BC065308	+	71368836	71368880	45	1	CDS
>chr17	TC1330001	AF244920	+	84755410	84755436	27	1	CDS
>chr17	TC1295392	XP_225630	+	96699520	96699552	33	1	CDS
>chr18	TC1407579	XP_226056	+	26930634	26930657	24	1	CDS
>chr18	BF607162	XP_225997	-	31139144	31139182	39	1	CDS
>chr18	BY730216	X14232	-	31828076	31828147	72	1	CDS
>chr18	TC1370200	XP_225881	+	59203919	59203978	60	1	CDS
>chr18	TC1263732	XP_225864	-	64118150	64118191	42	1	CDS
>chr18	TC1326762	XP_225707	-	74068620	74068664	45	3	CDS
>chr18	BY723800	XP_225695	-	79156759	79156833	75	1	CDS
>chr19	TC1269884	U15138	+	471258	471311	54	1	CDS
>chr19	TC1350203	XP_226323	+	16902545	16902745	201	1	CDS
>chr19	TC1250549	AY188180	+	21937794	21937925	132	1	CDS
>chr19	TC1394312	AY325245	-	22898543	22898626	84	3	CDS
>chr19	TC1329475	XP_213845	-	25720199	25720348	150	1	CDS
>chr19	TC1400319	AY220476	+	40635404	40635451	48	1	CDS
>chr19	TC1268022	XP_214697	-	40754713	40754745	33	1	CDS
>chr19	TC1346899	XP_214704	-	52860783	52860839	57	4	CDS
>chr19	TC1405522	XP_341712	+	53464231	53464344	114	1	CDS
>chr19	TC1368960	XP_341713	+	53552683	53552721	39	1	CDS
>chr19	CB597730	U12309	-	58611421	58611501	81	1	CDS
>chr2	TC1280826	XP_342181	+	30321192	30321332	141	1	CDS
>chr2	TC1262995	AF324454	-	119223515	119223586	72	1	CDS
>chr2	TC1308653	XP_227030	+	120050779	120050874	96	1	CDS
>chr2	TC1296410	XP_227060	+	125903299	125903403	105	1	CDS
>chr2	TC1388037	AY325200	-	127734801	127734899	99	1	CDS
>chr2	TC1388037	AY325200	-	127742515	127742571	57	2	CDS
>chr2	TC1399845	XP_215597	+	178005794	178005901	108	2	CDS
>chr2	TC1294143	AF225961	+	179705794	179705913	120	1	CDS
>chr2	TC1294147	AF225961	+	179727483	179727512	30	1	CDS
>chr2	BI694317	XP_227404	-	180612653	180612778	126	1	CDS
>chr2	TC1245883	AB010245	-	189453602	189453625	24	1	CDS
>chr2	TC1400340	AY264365	+	190348275	190348310	36	1	CDS
>chr2	BY092994	XP_342301	+	191528581	191528634	54	1	CDS
>chr2	BE912498	XP_227527	-	195077841	195077894	54	1	CDS
>chr2	TC1334278	XP_215666	+	195942013	195942066	54	1	CDS
>chr2	TC1291464	XP_215664	+	198373118	198373183	66	2	CDS
>chr2	TC1400948	NP_062207	+	226572249	226572386	138	1	CDS
>chr2	TC1390225	AB118026	+	239659047	239659103	57	1	CDS
>chr20	TC1248414	AY149995	+	4313336	4313416	81	2	CDS
>chr20	TC1278200	X57523	-	4798692	4798820	129	1	CDS
>chr20	TC1278200	X57523	-	4799125	4799340	216	1	CDS
>chr20	TC1250099	XP_228027	+	6271214	6271312	99	2	CDS
>chr20	TC1329050	XP_345088	+	9303024	9303185	162	1	CDS
>chr20	TC1399803	NP_036654	-	10049740	10049781	42	1	CDS
>chr20	TC1392262	XP_342124	-	14113842	14113919	78	1	CDS
>chr20	TC1409449	AB062135	+	25756325	25756384	60	1	CDS
>chr3	TC1376579	AY100477	+	5198861	5199064	204	2	CDS
>chr3	NP1082925	XP_231128	+	9427597	9427620	24	1	CDS
>chr3	TC1389972	AY043169	-	11441959	11441994	36	3	CDS
>chr3	TC1400502	XP_345339	-	11645057	11645113	57	1	CDS
>chr3	TC1363052	XP_231168	+	14135254	14135352	99	1	CDS
>chr3	TC1331885	XP_231184	-	17463684	17463812	129	1	CDS
>chr3	TC1315712	AJ422211	+	43361452	43361484	33	2	CDS
>chr3	TC1315712	AJ422211	+	43369061	43369162	102	1	CDS
>chr3	TC1375278	XP_242057	+	59177798	59177872	75	1	CDS
>chr3	TC1265925	XP_342466	-	75959629	75959739	111	1	CDS
>chr3	TC1265925	XP_342466	-	75960399	75960497	99	1	CDS
>chr3	TC1303294	D78588	-	76212391	76212402	12	1	CDS
>chr3	BY152880	XP_345407	-	87189284	87189352	69	1	CDS
>chr3	TC1344115	XP_230494	-	107402149	107402154	6	1	CDS
>chr3	TC1391778	XP_345427	-	108815302	108815442	141	1	CDS
>chr3	TC1349336	L01702	+	118028343	118028369	27	1	CDS
>chr3	TC1352538	AB038388	+	118560409	118560459	51	1	CDS
>chr3	TC1400179	M20636	+	123354625	123354735	111	1	CDS
>chr3	TC1283868	XP_230795	-	146349672	146349845	174	1	CDS
>chr3	TC1322265	XP_342558	-	146489876	146489935	60	1	CDS
>chr3	TC1264477	XP_342563	+	149064819	149064854	36	1	CDS
>chr3	CB722746	XP_215942	-	156823965	156824144	180	1	CDS
>chr3	BQ444842	AF290989	-	158009320	158009370	51	1	CDS
>chr3	BQ444842	AF290989	-	158009370	158009444	75	1	CDS
>chr3	TC1349093	XP_345477	+	163752326	163752463	138	1	CDS
>chr3	TC1279462	D12927	+	170737535	170737699	165	1	CDS
>chr3	TC1279462	D12927	+	170737535	170737699	165	1	CDS
>chr4	TC1278661	XP_342609	+	1230404	1230541	138	2	CDS
>chr4	TC1297762	XP_216069	-	6699227	6699268	42	1	CDS
>chr4	TC1388895	XP_231354	-	16579146	16579235	90	1	CDS
>chr4	TC1370445	AB058963	-	64628866	64628928	63	1	CDS
>chr4	TC1403074	AY325210	+	65792283	65792432	150	1	CDS
>chr4	TC1313636	XP_216145	+	80107877	80107984	108	2	CDS
>chr4	TC1391109	XP_232111	+	117560645	117560719	75	1	CDS
>chr4	TC1322779	XP_232123	+	118502362	118502388	27	1	CDS
>chr4	TC1335354	XP_232123	+	118506820	118506951	132	1	CDS
>chr4	TC1322780	XP_232123	+	118561436	118561498	63	1	CDS
>chr4	TC1406215	XP_242562	-	119979020	119979097	78	1	CDS
>chr4	TC1326708	XP_342726	+	126513834	126513965	132	2	CDS
>chr4	TC1326708	XP_342726	+	126515951	126516079	129	2	CDS
>chr4	TC1266915	XP_342737	+	149540073	149540144	72	1	CDS
>chr4	TC1262099	J03960	-	152858062	152858133	72	1	CDS
>chr4	TC1262099	J03960	-	152858176	152858223	48	1	CDS
>chr4	TC1406973	NP_740769	-	156387400	156387489	90	2	CDS
>chr4	TC1355570	XP_232246	+	157027384	157027413	30	1	CDS
>chr4	NP719199	AF216804	+	161392057	161392119	63	1	CDS
>chr4	TC1315503	XP_342782	+	177988596	177988715	120	1	CDS
>chr4	TC1315503	XP_342782	+	177989478	177989531	54	1	CDS
>chr4	TC1263514	U35774	-	182937549	182937665	117	1	CDS
>chr4	TC1346595	XP_216310	-	183069615	183069737	123	1	CDS
>chr4	TC1346595	XP_216310	-	183072083	183072115	33	1	CDS
>chr5	TC1401348	XP_342795	-	9287288	9287371	84	1	CDS
>chr5	TC1370690	XP_216363	+	49283476	49283589	114	1	CDS
>chr5	TC1409241	XP_233004	+	61588860	61588922	63	1	CDS
>chr5	TC1296461	XP_216388	-	74809708	74809743	36	2	CDS
>chr5	NP449741	XP_233037	+	81881946	81882032	87	1	CDS
>chr5	TC1306256	AF339084	-	102316728	102316865	138	1	CDS
>chr5	TC1400505	XP_233144	+	107697788	107697883	96	1	CDS
>chr5	CA537753	XP_216479	+	129276787	129276915	129	1	CDS
>chr5	TC1402515	XP_216477	-	130450852	130450902	51	10	CDS
>chr5	TC1326928	L11586	-	138685600	138685632	33	1	CDS
>chr5	TC1326928	L11586	-	138695239	138695265	27	3	CDS
>chr5	TC1243790	XP_342901	+	141118823	141118954	132	1	CDS
>chr5	TC1409356	XP_216515	+	143221373	143221411	39	1	CDS
>chr5	TC1402439	AY387079	+	144050489	144050542	54	5	CDS
>chr5	TC1287960	XP_342917	-	145527389	145527430	42	3	CDS
>chr5	TC1270694	XP_342931	-	150661441	150661470	30	1	CDS
>chr5	CF536112	AB015724	+	150728289	150728348	60	1	CDS
>chr5	NP717025	AB010999	-	159605844	159605888	45	1	CDS
>chr5	CO426185	BC061826	-	159939983	159940093	111	2	CDS
>chr5	TC1387314	XP_233612	-	160597404	160597463	60	1	CDS
>chr5	TC1329595	XP_233792	-	163516200	163516328	129	1	CDS
>chr5	TC1301964	XP_227870	-	165101230	165101313	84	1	CDS
>chr5	TC1290484	X02610	+	167409517	167409567	51	1	CDS
>chr5	TC1344980	AF143545	+	172726409	172726441	33	2	CDS
>chr5	TC1278688	XP_238442	-	173068483	173068623	141	3	CDS
>chr6	TC1278005	X99326	-	1443768	1443854	87	1	CDS
>chr6	TC1402689	XP_343003	-	1699889	1699939	51	1	CDS
>chr6	CF532294	XP_343062	-	72064648	72064674	27	1	CDS
>chr6	TC1394832	AF350422	-	92368976	92368999	24	5	CDS
>chr6	TC1331520	AF057308	+	96448389	96448529	141	1	CDS
>chr6	TC1286189	XP_234393	+	107821289	107821354	66	1	CDS
>chr6	TC1397223	Y12760	-	108837038	108837169	132	1	CDS
>chr6	NP737682	XP_234431	+	111223829	111223864	36	1	CDS
>chr6	TC1323704	XP_343093	-	111683061	111683141	81	1	CDS
>chr6	TC1390383	XP_234584	-	129140355	129140399	45	1	CDS
>chr6	TC1370850	XP_216791	+	136208827	136208985	159	1	CDS
>chr6	TC1404783	XP_343125	+	143704739	143704933	195	1	CDS
>chr7	TC1294278	NP_579817	-	10076245	10076382	138	1	CDS
>chr7	TC1386440	XP_216850	+	10316713	10316826	114	1	CDS
>chr7	TC1386440	XP_216850	+	10317187	10317312	126	1	CDS
>chr7	TC1367322	XP_234839	-	12967629	12967694	66	1	CDS
>chr7	TC1345030	XP_235198	-	62800573	62800590	18	1	CDS
>chr7	TC1293074	U30186	+	67272623	67272655	33	2	CDS
>chr7	TC1278518	XP_216938	-	72014783	72014845	63	1	CDS
>chr7	TC1389294	XP_345834	-	72038991	72039047	57	1	CDS
>chr7	TC1407099	AF199322	+	74863756	74863842	87	2	CDS
>chr7	BU511412	XP_216927	+	96316518	96316595	78	1	CDS
>chr7	TC1408733	XP_235402	-	110810552	110810578	27	2	CDS
>chr7	BG870546	AY214330	-	113900781	113900909	129	2	CDS
>chr7	TC1324942	XP_216967	-	113905473	113905481	9	1	CDS
>chr7	TC1366176	AF165892	-	114139647	114139697	51	3	CDS
>chr7	TC1366176	AF165892	-	114144815	114144916	102	2	CDS
>chr7	TC1259096	AY480029	-	114259756	114259791	36	1	CDS
>chr7	TC1322213	XP_216945	+	114504480	114504521	42	1	CDS
>chr7	TC1362442	AF327562	+	117263081	117263203	123	3	CDS
>chr7	TC1294525	BC062392	-	118187841	118188041	201	1	CDS
>chr7	TC1344718	AF111179	+	120701580	120701645	66	1	CDS
>chr7	TC1262163	XP_343311	-	127439821	127439871	51	1	CDS
>chr7	TC1371580	X54806	-	140618419	140618490	72	2	CDS
>chr7	TC1364212	BC062235	+	142232689	142232847	159	2	CDS
>chr7	TC1339512	L08100	-	142537434	142537604	171	2	CDS
>chr8	TC1400024	XP_343348	-	4795437	4795484	48	1	CDS
>chr8	TC1292628	XP_235823	-	10627411	10627731	321	1	CDS
>chr8	TC1346030	AB076401	-	12703475	12703516	42	1	CDS
>chr8	BF583301	XP_343355	+	20028677	20028700	24	1	CDS
>chr8	BU701914	XP_345910	-	20938325	20938417	93	2	CDS
>chr8	TC1264822	XP_235972	-	24249721	24249792	72	1	CDS
>chr8	TC1252579	X74226	-	47668367	47668507	141	2	CDS
>chr8	TC1252579	X74226	-	47668927	47669094	168	1	CDS
>chr8	TC1249009	XP_343384	-	48759592	48759714	123	1	CDS
>chr8	TC1274285	U36580	+	48900853	48900882	30	1	CDS
>chr8	NP742025	X06564	-	52896551	52896598	48	2	CDS
>chr8	NP742025	X06564	-	52898430	52898579	150	2	CDS
>chr8	TC1361109	AB047541	+	58161994	58162089	96	1	CDS
>chr8	TC1266312	XP_217152	+	59747080	59747121	42	1	CDS
>chr8	BI697416	XP_343398	-	61175896	61175952	57	1	CDS
>chr8	TC1332134	XP_236297	+	62073755	62073916	162	1	CDS
>chr8	TC1280453	XP_217153	+	63562088	63562168	81	1	CDS
>chr8	TC1324486	XP_236313	-	66085515	66085559	45	1	CDS
>chr8	TC1373322	XP_238544	+	69635816	69636391	576	1	CDS
>chr8	TC1373322	XP_238544	+	69635816	69636391	576	1	CDS
>chr8	TC1373322	XP_238544	+	69635816	69636391	576	1	CDS
>chr8	TC1395846	AB035736	+	80013824	80013898	75	1	CDS
>chr8	TC1392844	AF061266	-	100827901	100828002	102	1	CDS
>chr8	TC1339787	XP_236596	+	111122433	111122468	36	1	CDS
>chr8	TC1244448	AB049151	+	113332630	113332701	72	1	CDS
>chr8	TC1264436	XP_238554	+	114000719	114000769	51	1	CDS
>chr8	TC1264436	XP_238554	+	114004789	114004842	54	1	CDS
>chr8	TC1264436	XP_238554	+	114009352	114009393	42	1	CDS
>chr8	TC1328213	XP_236660	+	115755323	115755445	123	1	CDS
>chr8	BU554519	AJ288060	+	118550749	118550799	51	1	CDS
>chr8	TC1254760	XP_217296	+	124029727	124029771	45	1	CDS
>chr9	TC1323276	XP_236927	+	9821039	9821128	90	1	CDS
>chr9	BB848268	XP_244043	+	9879242	9879472	231	1	CDS
>chr9	TC1295454	XP_236932	+	10282259	10282291	33	1	CDS
>chr9	TC1282463	AF000578	+	11180655	11180756	102	1	CDS
>chr9	TC1295518	XP_237071	-	36996095	36996172	78	1	CDS
>chr9	TC1243321	XP_343565	-	44408117	44408161	45	2	CDS
>chr9	TC1266078	AB030499	-	57847950	57847970	21	1	CDS
>chr9	TC1277256	U94904	+	59195712	59195894	183	2	CDS
>chr9	TC1361446	J04486	+	72114728	72114829	102	1	CDS
>chr9	TC1342048	XP_237402	+	87326207	87326338	132	1	CDS
>chr9	TC1329444	AF086630	-	104554418	104554540	123	1	CDS
>chr9	TC1365389	BC058495	-	105082294	105082362	69	1	CDS
>chrX	TC1328433	XP_233108	-	2850468	2850578	111	1	CDS
>chrX	TC1400466	D83948	-	12976284	12976523	240	1	CDS
>chrX	TC1390493	XP_217612	+	51362313	51362399	87	1	CDS
