# Supplementary material for: Identification and evolutionary analysis of novel exons and alternative splicing events using cross-species EST-to-genome comparisons in human, mouse and rat
Source: BMC Bioinformatics. 2006 Mar 15;7:136. doi: 10.1186/1471-2105-7-136 (PMC1479377; doi:10.1186/1471-2105-7-136)
Supplement: Additional File 2 — ENACE-identified intron retentions; The file includes related information of intron retentions identified by six ENACE processes [file 1471-2105-7-136-S2.TXT]

The file includes related information of retained introns identified by six ENACE processes: (1) E(H-m), (2) E(M-h), (3) E(H-r), (4) E(R-h), (5) E(M-r), and (6) E(R-m) 
(exonic sequences are available at http://www.sinica.edu.tw/~trees/ENACE/ENACE.htm) 
 
-------------------------------------
(1) E(H-m):
chromosome	Mouse_est_name	Accession ID	dir	retained_intron_start	retained_intron_end	retained_intron_length	EST_evidence_number	exon_location					
>chr1	TC1280169	CR749303	+	151788219	151788390	172	1	5'UTR					
>chr1	BI466364	D26361	-	197253699	197253707	9	1	5'UTR					
>chr6	BB685453	BC040502	-	105655112	105655124	13	1	5'UTR					
>chr10	BY727787	AL832828	-	131651780	131651890	111	1	CDS					
>chr11	BQ925487	XP_062025	-	110164325	110164378	54	1	CDS					
>chr11	BY366106	AK127499	-	117538000	117538011	12	4	CDS					
>chr19	TC1346515	NP_647611	-	3730450	3730530	81	3	CDS					
>chrX	TC1300448	NP_957516	+	54722478	54722570	93	1	CDS					

-------------------------------------
(2) E(M-h)
chromosome	Human_est_name	Accession ID	dir	retained_intron_start	retained_intron_end	retained_intron_length	EST_evidence_number	exon_location					
>chr11	THC2015533	AK012661	-	117758850	117758858	9	4	5'UTR					
>chr2	CB161573	BC053994	-	146010957	146010969	13	1	5'UTR					
>chr17	CN355333	AK081164	-	23283110	23283187	78	1	CDS					
>chr17	THC2230140	BC012849	-	78596568	78596651	84	1	CDS					
>chr18	THC2038751	XP_355076	-	38632857	38632952	96	1	CDS					
>chr7	THC2059285	NP_081655	+	100821629	100821745	117	1	CDS					
>chr8	NP590040	XP_488152	-	115080404	115080796	393	1	CDS					

-------------------------------------
(3) E(H-r)
chromosome	Rat_est_name	Accession ID	dir	retained_intron_start	retained_intron_end	retained_intron_length	EST_evidence_number	exon_location				
>chr16	CB703654	L33243	-	2080197	2080286	90	1	CDS				
>chr6	TC539637	BC040502	-	105655112	105655124	13	1	5'UTR				

-------------------------------------
(4) E(R-h)
chromosome	Human_est_name	Accession ID	dir	retained_intron_start	retained_intron_end	retained_intron_length	EST_evidence_number	exon_location
>chr8	THC2034009	XP_216612	-	20098313	20098393	81	1	CDS
>chr8	THC2195958	AB089206	+	44579123	44579134	12	1	5'UTR

-------------------------------------
(5) E(M-r) 
chromosome	Rat_est_name	Accession ID	dir	retained_intron_start	retained_intron_end	retained_intron_length	EST_evidence_number	exon_location					
>chr19	CK227663	AK083199	-	46104710	46104922	213	1	5'UTR					
>chr6	TC525963	BC028825	+	72582279	72582863	585	1	5'UTR					
>chr11	TC538784	AK028898	-	49847041	49847145	105	1	CDS					
>chr11	CO563622	AK039106	-	59406720	59406800	81	1	CDS					
>chr11	TC528847	XP_126120	+	77937069	77937158	90	1	CDS					
>chr11	TC570024	NP_033728	+	105646529	105646660	132	1	CDS					
>chr12	CD567858	NP_473422	+	107885131	107885235	105	1	CDS					
>chr15	TC571908	XP_484496	+	93388960	93389049	90	2	CDS					
>chr16	CB695792	XP_488522	-	35681937	35682023	87	1	CDS					
>chr3	CB582489	NP_940802	+	88855872	88855946	75	1	CDS					
>chr3	CB547256	AK019928	-	90667482	90667613	132	1	CDS					
>chr4	TC549551	D86604	+	32794148	32794516	369	1	CDS					
>chr4	TC539825	AF067421	+	97987674	97987685	12	1	CDS					
>chr4	TC568977	XP_204027	-	141589802	141590167	366	1	CDS					
>chr5	CO405879	BC066077	-	122957638	122957721	84	1	CDS					
>chr5	TC569465	XP_355651	+	134479644	134480087	444	1	CDS				

-------------------------------------
(6) E(R-m)
chromosome	Mouse_est_name	Accession ID	dir	retained_intron_start	retained_intron_end	retained_intron_length	EST_evidence_number	exon_location
>chr6	TC1347432	AF291437	-	60779289	60779294	6	1	3'UTR
>chr2	TC1321464	U52948	+	55719080	55719089	10	5	3'UTR
>chr4	TC1386224	AY348867	+	117593180	117593679	500	1	5'UTR
>chr8	TC1368085	Y16563	-	113387334	113387357	24	1	5'UTR
>chr9	TC1356179	AF041838	-	66990952	66990962	11	1	5'UTR
>chr10	CF587110	D89731	+	55812491	55812613	123	1	5'UTR
>chr1	TC1362583	U87971	+	211567364	211568029	666	1	5'UTR
>chr10	TC1391936	AJ000696	+	57594300	57594327	28	1	5'UTR
>chr15	TC1393176	Z22607	-	22298973	22298995	23	2	5'UTR
>chr7	CR515813	AF203906	-	114432130	114432198	69	1	5'UTR
>chr12	TC1244000	U66461	+	42444033	42444197	165	1	5'UTR
>chr1	TC1399821	M91808	-	86240978	86241062	85	2	5'UTR
>chr8	TC1324023	AF378093	+	43240569	43240930	362	1	5'UTR
>chr8	BQ444951	AB089206	+	44579123	44579134	12	1	5'UTR
>chr3	TC1397767	AJ278801	-	118170497	118170575	79	1	5'UTR
>chr8	TC1260054	BC058461	+	79843597	79843779	183	1	5'UTR
>chrX	TC1265746	AF195787	+	121955371	121955562	192	1	5'UTR
>chr7	TC1354905	AB001075	-	116845896	116846009	114	1	CDS
>chr7	BI217933	AF086624	+	127205018	127205092	75	1	CDS
>chr7	BI217933	NP_072124	+	127205018	127205092	75	1	CDS
>chr7	TC1346517	NM_021859	-	9941164	9941250	87	1	CDS
>chr7	TC1346517	NP_068631	-	9941164	9941250	87	1	CDS
>chr1	TC1291586	XP_342025	+	213277262	213277363	102	1	CDS
>chr7	CA944130	AF296131	-	114588042	114588125	84	1	CDS
>chr1	TC1282414	AJ222691	-	95089355	95089426	72	1	CDS
>chr1	TC1282414	NP_067694	-	95089355	95089426	72	1	CDS
>chr19	AA636675	U92698	+	13848144	13848206	63	1	CDS
>chr6	TC1333326	XP_234255	+	75849580	75849651	72	1	CDS
>chr10	TC1277709	XP_220230	+	14139739	14139813	75	1	CDS
>chr10	TC1344848	XP_213240	-	14483711	14483785	75	1	CDS
>chr2	TC1364132	XP_345267	+	198564362	198564439	78	1	CDS
>chr5	BB628825	XP_342917	-	145530317	145530394	78	2	CDS
>chr7	BU504293	XP_345850	-	114685318	114685395	78	1	CDS
>chr7	CF908341	AF393211	+	117941954	117942031	78	1	CDS
>chr7	CF908341	NP_663709	+	117941954	117942031	78	1	CDS
>chr9	TC1250312	XP_343561	+	38618593	38618670	78	1	CDS
>chr1	TC1367277	XP_214926	+	95627783	95627863	81	1	CDS
>chr1	CK137790	XP_219447	-	199548170	199548250	81	1	CDS
>chrX	TC1340514	XP_229143	+	137698690	137698770	81	1	CDS
>chr15	TC1363753	XP_214172	+	33012937	33013020	84	1	CDS
>chr1	TC1400945	XP_341791	+	72966250	72966336	87	1	CDS
>chr10	TC1314215	XP_213244	-	13704956	13705042	87	1	CDS
>chr12	TC1349750	XP_221926	+	10758665	10758751	87	1	CDS
>chr5	TC1310002	XP_232901	-	58611522	58611608	87	1	CDS
>chr12	TC1358300	XP_222022	+	19629687	19629776	90	1	CDS
>chr7	TC1318000	XP_235565	+	127812347	127812436	90	1	CDS
>chr17	BB637895	XP_344572	+	15936752	15936847	96	1	CDS
>chr3	CK793762	XP_345324	-	3233124	3233219	96	2	CDS
>chr3	TC1330769	XP_215779	-	75320187	75320285	99	1	CDS
>chr1	CA978665	XP_341952	-	197194700	197194804	105	2	CDS
>chr1	TC1261747	XP_215181	-	208861888	208861995	108	1	CDS
>chrX	TC1403238	XP_343771	-	26126818	26126952	135	1	CDS
>chr1	TC1371586	XP_214982	+	137864389	137864535	147	1	CDS
>chr1	TC1353837	XP_341797	+	76595470	76595622	153	1	CDS
>chrX	TC1268324	XP_228809	+	38596383	38596541	159	1	CDS
>chr13	TC1247430	XP_222661	-	48397281	48397493	213	1	CDS
>chr8	TC1277952	XP_345907	-	19446344	19446931	588	1	CDS
