# Supplementary material for: Identification and evolutionary analysis of novel exons and alternative splicing events using cross-species EST-to-genome comparisons in human, mouse and rat
Source: BMC Bioinformatics. 2006 Mar 15;7:136. doi: 10.1186/1471-2105-7-136 (PMC1479377; doi:10.1186/1471-2105-7-136)
Supplement: Additional File 3 — ENACE-identified lineage-specific exons; The file contains the ENACE-identified exons specific to (1) human and mouse; (2) human and rat; and (3) mouse and rat. [file 1471-2105-7-136-S3.TXT]

The ENACE-identified exons specific to (1) human and mouse; (2) human and rat; and (3) mouse and rat.
-------------------------------------------------
(1) human-mouse-specific exons
Chromosome	AS_type	EST_ACC#	Gene_Accession_ID	ENACE_exon_start	ENACE_exon_end	ENACE_exon_length	GO_category
>chr5	cassette-on	BB607693	AK000058	53526100	53526174	75	binding,
>chr12	cassette-on	NP1156113	AK082353	73732613	73732651	39	catalytic activity,binding,
>chr10	cassette-on	TC1263191	AF038421	117833217	117833273	57	signal transducer activity,binding,transporter activity,
>chr16	cassette-on	TC1264194	BC018785	65800010	65800198	189
>chr8	cassette-on	TC1265240	AB018260	22919732	22919770	39	binding,transporter activity,
>chrX	cassette-on	TC1265746	U43519	100309816	100309851	36	binding,structural molecule activity,
>chr3	cassette-on	TC1274637	AL133623	143534799	143534897	99	catalytic activity,
>chr13	cassette-on	TC1283198	BC022188	31880366	31880410	45
>chr18	cassette-on	TC1283956	AL834200	17374043	17374099	57
>chr19	cassette-on	TC1293791	XP_050644	17301428	17301493	66
>chr6	cassette-on	TC1295354	AB018340	76429571	76429639	69	catalytic activity,
>chr10	cassette-on	TC1296900	Y11306	114910368	114910436	69	binding,transcription regulator activity,
>chr19	cassette-on	TC1312154	XP_372702	1705458	1705598	141
>chr5	cassette-on	TC1327557	BC009277	176800854	176801132	279	binding,catalytic activity,signal transducer activity,transcription regulator activity,
>chr6	cassette-on	TC1331090	BC040881	44351118	44352137	1020
>chr1	cassette-on	TC1343920	BC031608	207833501	207833611	111	binding,catalytic activity,transcription regulator activity,
>chr14	cassette-on	TC1344911	NP_085140	52632585	52632686	102	catalytic activity,binding,
>chrX	cassette-on	TC1345970	BC010998	135015353	135015466	114	binding,
>chr11	cassette-on	TC1368373	NP_065937	113183883	113184044	162	catalytic activity,
>chr19	cassette-on	TC1389237	BC027930	47397981	47398064	84	binding,catalytic activity,transcription regulator activity,transporter activity,signal transducer activity,
>chr4	cassette-on	TC1391376	NP_839955	56573966	56573986	21
>chr6	cassette-on	TC1392648	NP_056363	56574200	56574433	234	binding,signal transducer activity,transporter activity,structural molecule activity,
>chr6	cassette-on	TC1392648	NP_056363	56576312	56576470	159	binding,signal transducer activity,transporter activity,structural molecule activity,
>chr13	cassette-on	TC1393540	M73047	102101710	102101748	39	catalytic activity,
>chr15	cassette-on	TC1402613	AB014729	89287743	89287814	72	binding,signal transducer activity,
>chr11	cassette-on	TC1406711	U33841	107698831	107698866	36	binding,catalytic activity,transcription regulator activity,transporter activity,signal transducer activity,
>chr11	cassette-on	TC1408228	AK128214	17612192	17612404	213
>chr11	cassette-on	TC1408228	AK128214	17612192	17612404	213
>chr2	cassette-on	THC2012094	XP_130322	76721852	76721932	81	catalytic activity,antioxidant activity,structural molecule activity,
>chr19	cassette-on	THC2036244	BC028931	4729356	4729406	51
>chr4	cassette-on	THC2093039	AK030025	139878420	139878446	27	binding,
>chr2	cassette-on	THC2126946	XP_130764	179664134	179664199	66	transcription regulator activity,binding,
>chr3	cassette-on	THC2129444	XP_357276	4914128	4914184	57
>chr3	cassette-on	THC2161491	NP_032588	95654394	95654420	27	binding,transporter activity,
>chr4	cassette-on	THC2164517	NP_291095	116230488	116230499	12	catalytic activity,transporter activity,
>chrX	cassette-on	THC2167660	XP_486796	142109739	142109789	51
>chr3	cassette-on	THC2180595	NP_942004	131156130	131156210	81	binding,transporter activity,structural molecule activity,
>chr3	cassette-on	THC2200755	XP_485253	69187058	69187084	27
>chr18	retained intron	THC2038751	XP_355076	38632857	38632952	96
>chr11	retained intron	BY366106	AK127499	117538000	117538011	12
-------------------------------------------------
(2) human-rat-specific exons
Chromosome	AS_type	EST_ACC#	Gene_Accession_ID	ENACE_exon_start	ENACE_exon_end	ENACE_exon_length	GO_category
>chr1	cassette-on	THC2080314	XP_214878	84001604	84001681	78	binding,
>chr11	cassette-on	THC2027891	AB031088	35729286	35729357	72
>chr11	cassette-on	THC2078639	U31554	60234489	60234521	33	binding,transporter activity,
>chr13	cassette-on	NP1154084	AF021935	96008040	96008087	48	catalytic activity,signal transducer activity,
>chr14	cassette-on	TC553992	BC035865	90141685	90141849	165
>chr15	cassette-on	BI551528	NP_598267	27360057	27360098	42
>chr15	cassette-on	THC2176287	NP_598267	27360057	27360098	42
>chr19	cassette-on	TC569455	AF163302	55882086	55882109	24	binding,transporter activity,
>chr19	cassette-on	TC571432	AB028955	17588211	17588273	63
>chr2	cassette-on	THC2026125	XP_342184	35052542	35052610	69	binding,
>chr2	cassette-on	THC2134026	XP_342301	191528581	191528634	54
>chr20	cassette-on	THC2019662	XP_228290	28585069	28585080	12
>chr3	cassette-on	THC2024783	XP_342468	76645405	76645431	27
>chr3	cassette-on	THC2028858	XP_230584	112289893	112289910	18
>chr4	cassette-on	THC2036805	XP_231617	66323872	66323922	51
>chr5	cassette-on	BX508755	L13600	138325797	138325853	57	catalytic activity,transporter activity,
>chr7	cassette-on	TC548411	XP_376720	148953389	148953433	45	binding,translation regulator activity,
>chr9	cassette-on	THC2027731	D45920	54634959	54634991	33	binding,
>chr9	cassette-on	THC2202387	U94904	59184926	59184943	18	binding,transporter activity,
>chrX	cassette-on	NP1072618	D83948	12976284	12976523	240	binding,
>chrX	cassette-on	THC2054888	XP_228551	89732153	89732245	93
>chr8	retained intron	THC2034009	XP_216612	20098313	20098393	81
-------------------------------------------------
(3) rodent-specific exons
Chromosome	AS_type	EST_ACC#	Gene_Accession_ID	ENACE_exon_start	ENACE_exon_end	ENACE_exon_length	GO_category
>chr1	cassette-on	TC1400652	XP_217715	22914414	22914509	96
>chr1	cassette-on	TC1270193	XP_341790	72955915	72956004	90
>chr1	cassette-on	BQ771416	U41164	79387994	79388101	108	transcription regulator activity,
>chr1	cassette-on	TC1366783	XP_218460	84076923	84077036	114
>chr1	cassette-on	TC1366783	XP_218460	84077282	84077365	84
>chr1	cassette-on	TC1366783	XP_218460	84077550	84077627	78
>chr1	cassette-on	TC1399816	XP_341828	85666167	85666424	258
>chr1	cassette-on	CB522305	NP_071291	86166524	86166718	195	transporter activity,
>chr1	cassette-on	CF902839	XP_214950	95439346	95439420	75
>chr1	cassette-on	TC1274815	U49056	95562304	95562330	27	binding,
>chr1	cassette-on	TC1347510	XP_218929	154367764	154367796	33
>chr1	cassette-on	TC1366882	XP_218997	169970622	169970684	63
>chr1	cassette-on	TC1366883	XP_218997	170011863	170011922	60
>chr1	cassette-on	TC1393068	XP_219281	179264528	179264644	117
>chr1	cassette-on	TC1385700	NP_071580	182291320	182291367	48
>chr1	cassette-on	TC1248747	AY325173	191280468	191280518	51
>chr1	cassette-on	TC1259232	D00859	206931264	206931314	51	catalytic activity,binding,signal transducer activity,transporter activity,
>chr1	cassette-on	TC1343128	XP_342000	208840563	208840667	105
>chr1	cassette-on	TC1260732	XP_219529	209189230	209189256	27
>chr1	cassette-on	TC1348754	XP_344993	213179932	213179967	36
>chr1	cassette-on	BU937630	XP_215262	250987953	250988006	54
>chr1	cassette-on	NP063899	AB079113	251216512	251216598	87
>chr1	cassette-on	TC1372103	XP_219966	252715116	252715142	27
>chr1	cassette-on	TC1368683	XP_217645	263598821	263599006	186
>chr10	cassette-on	TC1401968	AY310144	4318001	4318159	159
>chr10	cassette-on	BU055182	XP_340764	13486306	13486326	21	enzyme regulator activity,
>chr10	cassette-on	TC1371699	Z67744	14397537	14397707	171	transporter activity,
>chr10	cassette-on	TC1408991	XP_220283	14823064	14823180	117
>chr10	cassette-on	TC1344019	AF017756	15460871	15460984	114	binding,catalytic activity,signal transducer activity,transcription regulator activity,
>chr10	cassette-on	TC1322883	XP_343892	37696006	37696089	84
>chr10	cassette-on	CN531321	XP_220595	55786642	55786668	27
>chr10	cassette-on	BQ951712	J04629	56434561	56434593	33	binding,transporter activity,catalytic activity,
>chr10	cassette-on	TC1369113	XP_213370	57910805	57910879	75
>chr10	cassette-on	TC1348763	AF140359	66663419	66663517	99
>chr10	cassette-on	TC1347946	XP_340877	76845379	76845393	15
>chr10	cassette-on	BG298767	AF068202	77287587	77287640	54	binding,catalytic activity,signal transducer activity,translation regulator activity,
>chr10	cassette-on	CB589763	XP_220918	86202608	86202661	54
>chr10	cassette-on	TC1250981	XP_213467	91247947	91248027	81
>chr10	cassette-on	TC1369799	XP_221083	104691508	104691618	111
>chr10	cassette-on	TC1267417	XP_213516	105660750	105660965	216
>chr11	cassette-on	TC1308772	XP_221670	30708276	30708350	75
>chr11	cassette-on	TC1389437	AF388528	33828588	33828686	99
>chr11	cassette-on	BY734558	XP_221635	34129917	34130012	96
>chr12	cassette-on	TC1265297	XP_221812	1592852	1592884	33
>chr12	cassette-on	TC1390589	XP_344066	2415873	2415941	69
>chr12	cassette-on	TC1346132	XP_221956	15426661	15426975	315
>chr12	cassette-on	BI415440	U94710	19664800	19664856	57	binding,translation regulator activity,
>chr12	cassette-on	TC1404128	AJ237670	33967683	33967916	234	binding,transporter activity,
>chr12	cassette-on	TC1409803	AF039218	41737833	41738207	375
>chr13	cassette-on	TC1363413	XP_222568	31204925	31204954	30
>chr13	cassette-on	TC1398690	XP_341120	46303273	46303377	105
>chr13	cassette-on	TC1265090	XP_213972	106351445	106351504	60
>chr14	cassette-on	TC1399272	L11354	6641222	6641278	57
>chr14	cassette-on	TC1408156	XP_223301	22933156	22933194	39
>chr14	cassette-on	TC1243563	BC060589	45596411	45596467	57
>chr14	cassette-on	CD353590	XP_223524	77884985	77885059	75
>chr14	cassette-on	TC1353390	XP_223527	80662043	80662183	141
>chr14	cassette-on	TC1246148	Z49081	81764443	81764544	102	binding,structural molecule activity,
>chr14	cassette-on	TC1292655	XP_223586	83750042	83750125	84
>chr14	cassette-on	TC1292655	XP_223586	83750138	83750194	57
>chr15	cassette-on	TC1325861	AF280423	4060971	4061036	66	binding,transporter activity,
>chr15	cassette-on	TC1405008	XP_341302	21048402	21048464	63
>chr15	cassette-on	TC1384575	NP_598267	27360057	27360098	42
>chr15	cassette-on	TC1244323	XP_224338	50964759	50964782	24
>chr16	cassette-on	CN669881	XP_341414	19664416	19664574	159
>chr16	cassette-on	NP742256	XP_224864	49530735	49530764	30
>chr16	cassette-on	NP719562	XP_224969	74296964	74297080	117
>chr17	cassette-on	TC1334491	AY059414	12004780	12004797	18	transporter activity,
>chr17	cassette-on	TC1277388	XP_225393	50439131	50439142	12
>chr17	cassette-on	NP716793	XP_341539	59733027	59733068	42	motor activity,
>chr17	cassette-on	TC1330001	AF244920	84755410	84755436	27	transporter activity,obsolete molecular function,
>chr18	cassette-on	TC1407579	XP_226056	26930634	26930657	24
>chr18	cassette-on	BF607162	XP_225997	31139144	31139182	39
>chr18	cassette-on	BY730216	X14232	31828076	31828147	72	binding,signal transducer activity,
>chr18	cassette-on	TC1370200	XP_225881	59203919	59203978	60
>chr19	cassette-on	TC1269884	U15138	471258	471311	54	binding,motor activity,
>chr19	cassette-on	TC1350203	XP_226323	16902545	16902745	201
>chr19	cassette-on	TC1329475	XP_213845	25720199	25720348	150
>chr19	cassette-on	TC1400319	AY220476	40635404	40635451	48
>chr19	cassette-on	TC1268022	XP_214697	40754713	40754745	33
>chr19	cassette-on	TC1405522	XP_341712	53464231	53464344	114
>chr19	cassette-on	TC1368960	XP_341713	53552683	53552721	39
>chr2	cassette-on	TC1280826	XP_342181	30321192	30321332	141
>chr2	cassette-on	TC1308653	XP_227030	120050779	120050874	96
>chr2	cassette-on	TC1388037	AY325200	127734801	127734899	99
>chr2	cassette-on	TC1388037	AY325200	127742515	127742571	57
>chr2	cassette-on	TC1399845	XP_215597	178005794	178005901	108
>chr2	cassette-on	TC1294147	AF225961	179727483	179727512	30	enzyme regulator activity,binding,transporter activity,catalytic activity,signal transducer activity,transcription regulator activity,
>chr2	cassette-on	BI694317	XP_227404	180612653	180612778	126
>chr2	cassette-on	TC1400340	AY264365	190348275	190348310	36	binding,catalytic activity,transcription regulator activity,signal transducer activity,transporter activity,
>chr2	cassette-on	BY092994	XP_342301	191528581	191528634	54
>chr2	cassette-on	BE912498	XP_227527	195077841	195077894	54
>chr2	cassette-on	TC1334278	XP_215666	195942013	195942066	54
>chr2	cassette-on	TC1291464	XP_215664	198373118	198373183	66
>chr2	cassette-on	TC1390225	AB118026	239659047	239659103	57	binding,signal transducer activity,transporter activity,
>chr20	cassette-on	TC1248414	AY149995	4313336	4313416	81	enzyme regulator activity,
>chr20	cassette-on	TC1278200	X57523	4799125	4799340	216	binding,catalytic activity,transporter activity,signal transducer activity,
>chr20	cassette-on	TC1399803	NP_036654	10049740	10049781	42	catalytic activity,
>chr20	cassette-on	TC1392262	XP_342124	14113842	14113919	78
>chr20	cassette-on	TC1409449	AB062135	25756325	25756384	60
>chr3	cassette-on	TC1376579	AY100477	5198861	5199064	204
>chr3	cassette-on	NP1082925	XP_231128	9427597	9427620	24
>chr3	cassette-on	TC1389972	AY043169	11441959	11441994	36
>chr3	cassette-on	TC1400502	XP_345339	11645057	11645113	57
>chr3	cassette-on	TC1363052	XP_231168	14135254	14135352	99
>chr3	cassette-on	TC1315712	AJ422211	43361452	43361484	33	binding,translation regulator activity,transporter activity,
>chr3	cassette-on	TC1315712	AJ422211	43369061	43369162	102	binding,translation regulator activity,transporter activity,
>chr3	cassette-on	TC1375278	XP_242057	59177798	59177872	75
>chr3	cassette-on	TC1265925	XP_342466	75959629	75959739	111
>chr3	cassette-on	TC1265925	XP_342466	75960399	75960497	99
>chr3	cassette-on	TC1303294	D78588	76212391	76212402	12	binding,catalytic activity,signal transducer activity,
>chr3	cassette-on	TC1344115	XP_230494	107402149	107402154	6
>chr3	cassette-on	TC1352538	AB038388	118560409	118560459	51	binding,signal transducer activity,transporter activity,structural molecule activity,
>chr3	cassette-on	TC1283868	XP_230795	146349672	146349845	174
>chr3	cassette-on	TC1264477	XP_342563	149064819	149064854	36
>chr3	cassette-on	CB722746	XP_215942	156823965	156824144	180
>chr3	cassette-on	BQ444842	AF290989	158009320	158009370	51	binding,transporter activity,
>chr3	cassette-on	BQ444842	AF290989	158009370	158009444	75	binding,transporter activity,
>chr3	cassette-on	TC1349093	XP_345477	163752326	163752463	138
>chr3	cassette-on	TC1279462	D12927	170737535	170737699	165	binding,catalytic activity,transcription regulator activity,translation regulator activity,
>chr3	cassette-on	TC1279462	D12927	170737535	170737699	165	binding,catalytic activity,transcription regulator activity,translation regulator activity,
>chr4	cassette-on	TC1297762	XP_216069	6699227	6699268	42
>chr4	cassette-on	TC1391109	XP_232111	117560645	117560719	75
>chr4	cassette-on	TC1322779	XP_232123	118502362	118502388	27
>chr4	cassette-on	TC1335354	XP_232123	118506820	118506951	132
>chr4	cassette-on	TC1322780	XP_232123	118561436	118561498	63
>chr4	cassette-on	TC1406215	XP_242562	119979020	119979097	78
>chr4	cassette-on	TC1262099	J03960	152858062	152858133	72	catalytic activity,binding,transporter activity,
>chr4	cassette-on	TC1262099	J03960	152858176	152858223	48	catalytic activity,binding,transporter activity,
>chr4	cassette-on	TC1355570	XP_232246	157027384	157027413	30
>chr4	cassette-on	NP719199	AF216804	161392057	161392119	63	binding,catalytic activity,transcription regulator activity,
>chr4	cassette-on	TC1263514	U35774	182937549	182937665	117	catalytic activity,
>chr4	cassette-on	TC1346595	XP_216310	183069615	183069737	123
>chr4	cassette-on	TC1346595	XP_216310	183072083	183072115	33
>chr5	cassette-on	TC1401348	XP_342795	9287288	9287371	84
>chr5	cassette-on	TC1370690	XP_216363	49283476	49283589	114
>chr5	cassette-on	TC1409241	XP_233004	61588860	61588922	63
>chr5	cassette-on	NP449741	XP_233037	81881946	81882032	87
>chr5	cassette-on	TC1306256	AF339084	102316728	102316865	138
>chr5	cassette-on	TC1400505	XP_233144	107697788	107697883	96
>chr5	cassette-on	CA537753	XP_216479	129276787	129276915	129
>chr5	cassette-on	TC1326928	L11586	138685600	138685632	33	catalytic activity,signal transducer activity,binding,transporter activity,
>chr5	cassette-on	TC1326928	L11586	138695239	138695265	27	catalytic activity,signal transducer activity,binding,transporter activity,
>chr5	cassette-on	TC1409356	XP_216515	143221373	143221411	39
>chr5	cassette-on	TC1402439	AY387079	144050489	144050542	54
>chr5	cassette-on	CF536112	AB015724	150728289	150728348	60	binding,signal transducer activity,transporter activity,
>chr5	cassette-on	NP717025	AB010999	159605844	159605888	45	binding,catalytic activity,
>chr5	cassette-on	TC1329595	XP_233792	163516200	163516328	129
>chr5	cassette-on	TC1301964	XP_227870	165101230	165101313	84
>chr5	cassette-on	TC1344980	AF143545	172726409	172726441	33	binding,transporter activity,catalytic activity,signal transducer activity,transcription regulator activity,
>chr5	cassette-on	TC1278688	XP_238442	173068483	173068623	141
>chr6	cassette-on	TC1278005	X99326	1443768	1443854	87	binding,
>chr6	cassette-on	TC1402689	XP_343003	1699889	1699939	51
>chr6	cassette-on	TC1394832	AF350422	92368976	92368999	24	binding,transporter activity,catalytic activity,
>chr6	cassette-on	TC1331520	AF057308	96448389	96448529	141	binding,catalytic activity,transcription regulator activity,transporter activity,signal transducer activity,
>chr6	cassette-on	TC1286189	XP_234393	107821289	107821354	66
>chr6	cassette-on	TC1397223	Y12760	108837038	108837169	132	binding,catalytic activity,transporter activity,
>chr6	cassette-on	TC1323704	XP_343093	111683061	111683141	81
>chr6	cassette-on	TC1370850	XP_216791	136208827	136208985	159
>chr7	cassette-on	TC1294278	NP_579817	10076245	10076382	138	binding,catalytic activity,signal transducer activity,enzyme regulator activity,
>chr7	cassette-on	TC1386440	XP_216850	10316713	10316826	114
>chr7	cassette-on	TC1386440	XP_216850	10317187	10317312	126
>chr7	cassette-on	TC1367322	XP_234839	12967629	12967694	66
>chr7	cassette-on	TC1345030	XP_235198	62800573	62800590	18
>chr7	cassette-on	TC1293074	U30186	67272623	67272655	33	binding,catalytic activity,transcription regulator activity,
>chr7	cassette-on	BG870546	AY214330	113900781	113900909	129
>chr7	cassette-on	TC1324942	XP_216967	113905473	113905481	9
>chr7	cassette-on	TC1366176	AF165892	114139647	114139697	51
>chr7	cassette-on	TC1259096	AY480029	114259756	114259791	36	binding,structural molecule activity,
>chr7	cassette-on	TC1322213	XP_216945	114504480	114504521	42
>chr7	cassette-on	TC1294525	BC062392	118187841	118188041	201	binding,transporter activity,
>chr7	cassette-on	TC1344718	AF111179	120701580	120701645	66
>chr7	cassette-on	TC1262163	XP_343311	127439821	127439871	51
>chr7	cassette-on	TC1371580	X54806	140618419	140618490	72
>chr7	cassette-on	TC1364212	BC062235	142232689	142232847	159	binding,translation regulator activity,
>chr7	cassette-on	TC1339512	L08100	142537434	142537604	171	binding,transporter activity,
>chr8	cassette-on	BF583301	XP_343355	20028677	20028700	24
>chr8	cassette-on	BU701914	XP_345910	20938325	20938417	93
>chr8	cassette-on	TC1252579	X74226	47668367	47668507	141
>chr8	cassette-on	TC1252579	X74226	47668927	47669094	168
>chr8	cassette-on	TC1249009	XP_343384	48759592	48759714	123
>chr8	cassette-on	TC1274285	U36580	48900853	48900882	30	catalytic activity,enzyme regulator activity,
>chr8	cassette-on	NP742025	X06564	52898430	52898579	150	binding,transporter activity,
>chr8	cassette-on	TC1361109	AB047541	58161994	58162089	96	catalytic activity,transporter activity,
>chr8	cassette-on	TC1266312	XP_217152	59747080	59747121	42
>chr8	cassette-on	BI697416	XP_343398	61175896	61175952	57
>chr8	cassette-on	TC1332134	XP_236297	62073755	62073916	162
>chr8	cassette-on	TC1280453	XP_217153	63562088	63562168	81
>chr8	cassette-on	TC1395846	AB035736	80013824	80013898	75	binding,motor activity,transporter activity,
>chr8	cassette-on	TC1339787	XP_236596	111122433	111122468	36
>chr8	cassette-on	TC1264436	XP_238554	114004789	114004842	54
>chr8	cassette-on	TC1264436	XP_238554	114009352	114009393	42
>chr8	cassette-on	BU554519	AJ288060	118550749	118550799	51	binding,transporter activity,
>chr8	cassette-on	TC1254760	XP_217296	124029727	124029771	45
>chr9	cassette-on	TC1323276	XP_236927	9821039	9821128	90
>chr9	cassette-on	BB848268	XP_244043	9879242	9879472	231
>chr9	cassette-on	TC1295454	XP_236932	10282259	10282291	33
>chr9	cassette-on	TC1282463	AF000578	11180655	11180756	102	binding,catalytic activity,transcription regulator activity,
>chr9	cassette-on	TC1295518	XP_237071	36996095	36996172	78
>chr9	cassette-on	TC1243321	XP_343565	44408117	44408161	45	structural molecule activity,
>chr9	cassette-on	TC1266078	AB030499	57847950	57847970	21
>chr9	cassette-on	TC1361446	J04486	72114728	72114829	102	binding,
>chr9	cassette-on	TC1365389	BC058495	105082294	105082362	69
>chrX	cassette-on	TC1328433	XP_233108	2850468	2850578	111
>chrX	cassette-on	TC1400466	D83948	12976284	12976523	240	binding,
>chr13	cassette-on	CF110348	BC055749	91561810	91561890	81	binding,
>chr14	cassette-on	CB545388	XP_484374	46669819	46669935	117
>chr16	cassette-on	TC569098	XP_358889	91383924	91383962	39	binding,catalytic activity,translation regulator activity,
>chr17	cassette-on	TC571009	BC039070	83218394	83218426	33	molecular function unknown,
>chr2	cassette-on	TC565571	NP_031605	24642998	24643060	63	binding,transporter activity,
>chr2	cassette-on	TC534973	AB009993	27989119	27989187	69	structural molecule activity,binding,
>chr2	cassette-on	TC571525	AK079781	122032879	122032914	36
>chr3	cassette-on	TC573083	NP_033958	36371820	36371909	90	enzyme regulator activity,
>chr3	cassette-on	TC572459	XP_131258	149404710	149404736	27	binding,signal transducer activity,transporter activity,catalytic activity,transcription regulator activity,
>chr5	cassette-on	CB719657	AK034447	115592979	115593008	30
>chr6	cassette-on	NP646354	XP_132546	55346771	55346890	120	binding,signal transducer activity,transporter activity,catalytic activity,transcription regulator activity,
>chr8	cassette-on	TC541776	BC002150	69639944	69639997	54
>chr9	cassette-on	TC570729	AK122336	44802924	44802968	45
>chr9	cassette-on	TC539074	AK085213	49077772	49077864	93	transporter activity,binding,signal transducer activity,
>chrX	cassette-on	TC535767	BC030032	7988845	7988892	48	molecular function unknown,
>chrX	cassette-on	TC549005	AY112937	65997472	65997531	60	catalytic activity,signal transducer activity,binding,translation regulator activity,transporter activity,
>chrX	cassette-on	TC541299	XP_486796	142109739	142109789	51
>chr7	retained intron	TC1354905	AB001075	116845896	116846009	114	binding,
>chr7	retained intron	BI217933	AF086624	127205018	127205092	75	binding,catalytic activity,signal transducer activity,enzyme regulator activity,
>chr7	retained intron	BI217933	NP_072124	127205018	127205092	75	binding,catalytic activity,signal transducer activity,enzyme regulator activity,
>chr7	retained intron	TC1346517	NM_021859	9941164	9941250	87	binding,catalytic activity,signal transducer activity,enzyme regulator activity,
>chr7	retained intron	TC1346517	NP_068631	9941164	9941250	87	binding,catalytic activity,signal transducer activity,enzyme regulator activity,
>chr1	retained intron	TC1291586	XP_342025	213277262	213277363	102	binding,catalytic activity,transcription regulator activity,translation regulator activity,
>chr7	retained intron	CA944130	AF296131	114588042	114588125	84	catalytic activity,
>chr1	retained intron	TC1282414	AJ222691	95089355	95089426	72	catalytic activity,binding,transcription regulator activity,
>chr1	retained intron	TC1282414	NP_067694	95089355	95089426	72	catalytic activity,binding,transcription regulator activity,
>chr19	retained intron	AA636675	U92698	13848144	13848206	63	structural molecule activity,
>chr6	retained intron	TC1333326	XP_234255	75849580	75849651	72
>chr10	retained intron	TC1277709	XP_220230	14139739	14139813	75
>chr10	retained intron	TC1344848	XP_213240	14483711	14483785	75
>chr2	retained intron	TC1364132	XP_345267	198564362	198564439	78
>chr5	retained intron	BB628825	XP_342917	145530317	145530394	78
>chr7	retained intron	BU504293	XP_345850	114685318	114685395	78
>chr7	retained intron	CF908341	AF393211	117941954	117942031	78
>chr7	retained intron	CF908341	NP_663709	117941954	117942031	78
>chr9	retained intron	TC1250312	XP_343561	38618593	38618670	78
>chr1	retained intron	TC1367277	XP_214926	95627783	95627863	81
>chr1	retained intron	CK137790	XP_219447	199548170	199548250	81
>chrX	retained intron	TC1340514	XP_229143	137698690	137698770	81
>chr15	retained intron	TC1363753	XP_214172	33012937	33013020	84
>chr1	retained intron	TC1400945	XP_341791	72966250	72966336	87
>chr10	retained intron	TC1314215	XP_213244	13704956	13705042	87
>chr12	retained intron	TC1349750	XP_221926	10758665	10758751	87
>chr5	retained intron	TC1310002	XP_232901	58611522	58611608	87
>chr12	retained intron	TC1358300	XP_222022	19629687	19629776	90
>chr7	retained intron	TC1318000	XP_235565	127812347	127812436	90
>chr17	retained intron	BB637895	XP_344572	15936752	15936847	96
>chr3	retained intron	CK793762	XP_345324	3233124	3233219	96
>chr3	retained intron	TC1330769	XP_215779	75320187	75320285	99
>chr1	retained intron	CA978665	XP_341952	197194700	197194804	105
>chr1	retained intron	TC1261747	XP_215181	208861888	208861995	108
>chrX	retained intron	TC1403238	XP_343771	26126818	26126952	135
>chr1	retained intron	TC1371586	XP_214982	137864389	137864535	147
>chr1	retained intron	TC1353837	XP_341797	76595470	76595622	153
>chrX	retained intron	TC1268324	XP_228809	38596383	38596541	159
>chr13	retained intron	TC1247430	XP_222661	48397281	48397493	213
>chr8	retained intron	TC1277952	XP_345907	19446344	19446931	588
>chr11	retained intron	TC538784	AK028898	49847041	49847145	105	binding,transcription regulator activity,
>chr11	retained intron	CO563622	AK039106	59406720	59406800	81	molecular function unknown,
>chr11	retained intron	TC528847	XP_126120	77937069	77937158	90	catalytic activity,
>chr11	retained intron	TC570024	NP_033728	105646529	105646660	132	catalytic activity,binding,
>chr12	retained intron	CD567858	NP_473422	107885131	107885235	105	binding,catalytic activity,transcription regulator activity,structural molecule activity,
>chr15	retained intron	TC571908	XP_484496	93388960	93389049	90
>chr16	retained intron	CB695792	XP_488522	35681937	35682023	87
>chr3	retained intron	CB547256	AK019928	90667482	90667613	132	binding,catalytic activity,transcription regulator activity,
>chr4	retained intron	TC549551	D86604	32794148	32794516	369	binding,catalytic activity,transcription regulator activity,transporter activity,
>chr4	retained intron	TC539825	AF067421	97987674	97987685	12	binding,catalytic activity,transcription regulator activity,
>chr4	retained intron	TC568977	XP_204027	141589802	141590167	366	binding,translation regulator activity,
>chr5	retained intron	TC569465	XP_355651	134479644	134480087	444
