# Supplementary material for: Identification and evolutionary analysis of novel exons and alternative splicing events using cross-species EST-to-genome comparisons in human, mouse and rat
Source: BMC Bioinformatics. 2006 Mar 15;7:136. doi: 10.1186/1471-2105-7-136 (PMC1479377; doi:10.1186/1471-2105-7-136)
Supplement: Additional File 4 — Validation of the ENACE-identified cassette-on exons; The file contains experimental results and the used primer sets of the tested cassette-on exons identified by six ENACE processes. [file 1471-2105-7-136-S4.TXT]

Experimental results and the used primer sets of the tested cassette-on exons identified by six ENACE processes.

(1) E(H-m)
chromosome	EST_MGI	Gene_ID	symbol	gene_description	forward_primer	reverse_primer	forward_nested_primer	reverse_nested_primer Vertification_(RT-PCR-sequencing)
	
>chr2	TC1404643	D21852	R3HDM	3H domain (binds single-stranded nucleic acids) containing	AGATGGGAGTCCAGTTGTGT	TAACCAGACTGCTGTGGAGA	CCTGTTCATCCTCTGCAGTCC	ATTGCTGGGTGGGTGAGACT	Yes
>chr4	TC1404838	XP_371706	KIAA1109	KIAA1109 protein	CAACACTGACAGGAGAGGAA	GGCCTGTTCATTCAGTTCTC	TGGCCACAAACTCACCTTTG	TTCCCCATGAGTGTGCTCTG	Yes
>chr12	TC1385132	NP_001789	CDK2	Cyclin-dependent kinase 2	TGGAGTCCCTGTTCGTACTT	GAAGTAACTCCTGGCCACAC	TGCTGTGGGGAACACAGAAG	CCTTGTGATGCAGCCACTTC	Yes
>chr15	TC1407717	AF223357	CSNK1G1	Casein kinase 1, gamma 1	TTGGGAGACCTATTGCCTAC	AGCTGAGCTTTGTGACCAGT	CCGGCAGACCAATACCTCAT	CTGCAGCCAAGTGAGACGTT	Yes
>chr2	TC1278005	AJ223814	STRN	Striatin, calmodulin binding protein	ACTGGGGAAAAGGAAGACCA	TCTGGAAGGTGAACCCACAG	CTGAAGATCTGTTTCAGCCTCT	TCCCACATCCCTGTTTTGACT	Yes
>chr5	BB607693	AK000058	ARFRP2	ADP-ribosylation factor related protein 2	AGCCAGAGACGCTGCTTTTT	CAACAGACTGGTTTTGCCAGA	CAGCTGAAAACTATCAGCCATTT	TGCATCCAGAAACACAATTCA	No
>chr6	TC1295354	AB018340	SENP6	SUMO1/sentrin specific protease 6	AAGTCGGCTCCAAGGTGTTG	GGAACCTTTTCCACATTGTTGC	TGAACACCGTGAATGTTCAAA	CACAACTTTGGCATTTGGTCTG	Yes
>chr10	TC1392003	AB007878	SH3MD1	SH3 multiple domains 1	TGGTGGTTCGTGAGCACTTC	ATTCTTCCGGATCACCTCCA	AGAGACGCAAGGCCCATCT	TGTGCTGCCTGTTGACCATC	Yes
>chr10	TC1296900	Y11306	TCF7L2	Transcription factor 7-like 2 (T-cell specific, HMG-box)	CCAATGGAACACAGCGAATG	GGGGGAGGCGAATCTAGTAA	GCAAATACTCCAAAGAAGTGTCG	CAGTGCCCGACACTTCTTTG	Yes
>chr15	TC1402613	AB014729	SMAP-1	Smooth muscle cell associated protein-1	ACAGAGGTGGGGGTCTCTGG	TGAGGAGAATAGAGGCGCTCA	GGATGCTGGAGCTGAGAAGA	CTGAATCCCATTGCTCTGGA	No
>chr19	TC1389237	BC027930	DEDD2	Death effector domain containing 2	GTCGGCAGTCAAGCAGTTCT	CTGCCCAAACACGTCCAG	GGGGAAACAGGCTCAGAGAG	CTCTAAGCTGTGGGGCCTTG	Yes
>chr1	TC1282966	NP_060555	IPO9	Improtin 9	GGTCCAGTGGCACAAGGATT	TTGGGCACACCAGTGAGTCT	GCGTAAGCACTGTCCACCTG	CCTTCGCAGGTGGACAGTG	Yes
--------------------------------------

(2) E(M-h)
chromosome	EST_HGI	Gene_ID	symbol	gene_description	forward_primer	reverse_primer	forward_nested_primer	reverse_nested_primer Vertification_(RT-PCR-sequencing)
>chr1	THC2061361	AK129148	Cdc42bpa	Cdc42 binding protein kinase alpha	GGGGAGATGCTACGAGATCC	TGGGCTGTCGCTTTGTGTTA	ATTCACCCCCTCATCACCAC	CCAGGGCTTATGGACTCAGG	Yes
>chr1	THC2101288	L29346	NA	Mus musculus (clones MG2a, S12a, VBx6a and TP7a) voltage-dependent alpha-1 E calcium channel mRNA	GTTTCTGGCCTGGAGTGGTC	TTTTCACTGCTGCGTTCCAT	CATCTACCTTCCTCCGGACA	TAGAGGATGCCCTCCCAGAT	Yes
>chr2	THC2028219	AK004645	Nebl	Nebulette	GAACGGGTGAGGAAGAGCAC	GGAGGCTGCATTGACCTCAT	TGGCTCCATCTTCGACATTG	GGGGGTCAATGTCGAAGATG	Yes
>chr2	THC2051762	AK043017	Slc4a10	Solute carrier family 4, sodium bicarbonate cotransporter-like, member 10	TGGCAGGTCAGGTTGTTTCT	CCTGACAAAGGCAACCACAG	GACTGGGAGGCCAACAAAAG	TCTCTCCTGCTGGTGTGGAG	Yes
>chr3	THC2035744	AB101658	Rsbn1	Rosbin, round spermatid basic protein 1	GGCCGCTTATCTCCCAGACT	TACCCCAGGGCAAAGTCATC	TCTGCCCAAGATGTTGGAACT	GCCAAAATCCAAGACGAAGC	Yes
>chr3	THC2094038	BC043123	Ank2	Ankyrin 2, brain	CGAGCCCAAAGAGGAGAGTT	TCCGGGTAACCCTTCTTCAC	TGGAGGCTAGCTCTGATGAGG	TTACCATGGCCTCCTCATCA	Yes
>chr6	THC2033715	AK017087	Cpvl	Carboxypeptidase, vitellogenic-like	TTCCGGCCCTAGCACACTAT	AACTTTGCTCCTTGGGTTCC	GGCTTGTTGGATGAACAGCA	CAAAGGCCTTCATCCACTCC	Yes
>chr6	THC2142772	AK033368	Foxp1	Forkhead box P1	CCACAAGTGTTTTGTGCGAGT	GATTTCCCATGGAAGCGGTA	CATTCGCACCAACCTCTCAC	GAGTTTTCACCGGGGCAGTA	No
>chr6	NP883757	NP_031433	Adcyap1r1	Adenylate cyclase activating polypeptide 1 receptor 1	AAAGGCCCTGTAGTTGGCTCT	TTTCCCTCTTGCTGACGTTC	CCAAGAAAGCCCGAGAGGAC	GGGTGAATGCTGGTCTGAGG	Yes
>chr11	THC2028622	BC050805	4933404O19Rik	RIKEN cDNA 4933404O19 gene	TACCCAACAAGGACGAGCTG	ATCTTCTCCTCCCACCGTCA	TTGAGTTTGCCCTGGTGTTC	CCGAGTTGTTGATGGCTTCC	No
>chr11	THC2041510	NP_032096	Gabrb2	Gamma-aminobutyric acid (GABA-A) receptor, subunit beta 2	CGTCTTTATGGCCCTTCTGG	GCAGCCCAGCTTTTCGATAC	CCTTGTGGGACCCTACTGGA	TCCGTCTAGTTGGGGAGAGG	Yes
>chrX	NP1143114	AK016522	A830039N02Rik	RIKEN cDNA A830039N02 gene	GCCACTCTAGGCAAGGTGAAA	CCGGTCCTCTCCTTCCTGAT	TGAAGCTGTTGGCACCTCAC	TCTAGGGTGAGGTGCCAACA	Yes
--------------------------------------

(3) E(H-r)									
chromosome	EST_RGI	Gene_ID	symbol	gene_description	forward_primer	reverse_primer	forward_nested_primer	reverse_nested_primer Vertification_(RT-PCR-sequencing)
>chr1	TC543372	NP_055750	PLEKHA6	pleckstrin homology domain containing, family A member 6 	TCAGCCACCTACAGCTCCAA	GCCTCTACCTCTTGCCTGGT	CCTACGTCCCCCTGGAGTCT	AGACTCCAGGGGGACGTAGG	No
>chr11	BE111797	NP_006259	DPF2	D4, zinc and double PHD fingers family 2 	GAAAGGGGAAATCCAAGGGTA	TGGGTGGTTGAGAGTCTTCC	ATAGTTTCAAACAAAAGCATACCTC	GCGCTTTCGAGGTATGCTTT	Yes
>chr12	NP399798	XP_291991	LOC387870	similar to protein tyrosine phosphatase, receptor type, Q isoform 1 precursor; glomerular mesangial cell receptor protein-tyrosine phosphatase; glomerular mesangial cell receptor protein-tyrosine phosphatase precursor 	CTGGACACCTCCTTCAAAACC	GTGGAGGTGCTAACGGCACT	GACTCCTCGCCATGTGAGAC	GGTCTCACATGGCGAGGAGT	No
>chr12	NP516552	NP_001789	CDK2	cyclin-dependent kinase 2 	CATGAGGTGGTGACCCTGTG	ACTTGGGGAAACTTGGCTTG	TGCTGTGGGGAACACAGAAG	CCTTGTGATGCAGCCACTTC	Yes
>chr14	TC553992	BC035865	TTC7B	tetratricopeptide repeat domain 7B 	CTCACCAACCCCAGGTGATT	AGGGTGAGGGGCAGTATTTG	CCGAATCTCCTCTCCACCTG	CGGGTTTGGGAGAATGAAGA	No
>chrX	NP796856	AB080222	SYTL5	synaptotagmin-like 5 	TCTGTCCCTGGGGCTTTAGA	GCCCACCAGTTTTGTAGCAG	TTCTCAAGCAGGTTCTGACAGG	CTGAGTCAGCATCAGGCACA	Yes
--------------------------------------

(4) E(R-h)
chromosome	EST_HGI	Gene_ID	symbol	gene_description	forward_primer	reverse_primer	forward_nested_primer	reverse_nested_primer Vertification_(RT-PCR-sequencing)
>chr2	THC2035744	XP_227540	RGD1307231_predicted	similar to mKIAA3002 protein (predicted) 	CGGCTGCTTATCTCCCAGAC	CCCAGGGCAAAGTCATTTTC	TGGAGAGGTCGCAAGATGAA	GCCAAAATCCAAGACGAAGC	Yes
>chr3	THC2084424	XP_342466	RGD1310685_predicted	similar to hypothetical protein D2Ertd391e (predicted) 	TCCATCATCGTCCCTTCCTC	GCACAGTGGGTTCCATCAGA	TCTCAAGCTCTCGCCTTTCC	CAGGACAGCAGGCTGATAGG	Yes
>chr4	THC2096674	XP_342782	Plekha5	pleckstrin homology domain containing, family A member 5	ATGGAGGGGTTGAGCAAACA	ACCGGAGCTTCTGCCTCAG	GCCTCCACTTCCTCGGTCTT	AGCTGCTATCACTGGGCAGA	Yes
>chr7	THC2221577	BC061879	RGD:735210	RAC/CDC42 exchange factor 	GGAGAGGCGTGTCTTCCTGT	GTCTGGCTCTCCCGTCTCTG	CTAGGGCTGGAGGGGAATCT	AAGCGTTGCCTTGGAGATTC	Yes
>chr8	THC2023431	X74226	Phldb1	pleckstrin homology-like domain, family B, member 1 	CGGGAAAAGAATGCTGTCCT	AGGACTACGGCCCAGGGTAG	CTGCTGCTCCCTGCTGTAGA	GCAGCTGACGAGAAGCTTTG	Yes
>chr9	THC2083033	XP_343599	LOC363258	similar to expressed sequence AW822216	GTCCTCGCCGAATCCTCTG	CATCTGGTGGCGAAACTTCA	GGGACCTAGAGCTGGTGGTG	ACAGGTATTCCCCAGCATCC	No
>chr10	THC2043747	XP_213456	Sui1-rs1_predicted	suppressor of initiator codon mutations, related sequence 1	CCGACCAATAGGAAGCCTCA	AATCATCAGCGATCCCTTGG	CGGGTGGCGCATTTACTAAT	CGGTGACGTAGAGGACGTGA	No
>chr10	THC2095633	AF096269	Epn2	epsin 2 	CAGCAACCAGATCACCTTCG	TGCAACCTCTCTGCTCATGG	CATGCTGGGTCAGAGTGAGG	ATTTGGGTGGGAGGCTAGG	Yes
>chr13	THC2025547	XP_222831	F5	coagulation factor 5 	TGCTAAGGCTGTCACATCAGTTC	GCTTCACCTCATCGGGATTC	CCAAACGCATCGAGAATCAA	TTGATTCTCGATGCGTTTGG	No
>chr14	THC2030582	Z49081	Add1	adducin 1 (alpha) 	GGAACAAGGATTCGAGAGCA	GAGCGTGTTGAAGGGGTTG	AAGGGCTCGAGCGTACAGAG	TTTAGCGGGACTAAAGGTCTGC	Yes
>chrX	NP1072618	D83948	Rbm10	RNA binding motif protein 10	GGACGATGGTGGAGAGAACC	TCGTGTAGCGTCCTGCAAGT	AGGACTATCGGACCGAGCAA	CTTGCTCGGTCCGATAGTCC	Yes
>chrX	THC2024979	XP_233108	LOC313304	similar to stromal antigen 2 	CAGACACTGCACACCCCTGT	TTCTTTGATGGTGGCAGGTC	AGAGGAAGCAAGGCAACAGC	TCTCTCCTGCTGTTGCCTTG	Yes
--------------------------------------

(5) E(M-r)
chromosome	EST_RGI	Gene_ID	symbol	gene_description	forward_primer	reverse_primer	forward_nested_primer	reverse_nested_primer Vertification_(RT-PCR-sequencing)
>chr2	NP805408	AK043017	Slc4a10	solute carrier family 4, sodium bicarbonate cotransporter-like, member 10 	TGGCAGGTCAGGTTGTTTCT	CCTGACAAAGGCAACCACAG	GACTGGGAGGCCAACAAAAG	TCTCTCCTGCTGGTGTGGAG	Yes
>chr2	TC547917	XP_140993	Pde11a	phosphodiesterase 11A 	TTTGGAACAGCAACCACCAA	GATGTCATCGATGGCCAGTT	TCATCTTTTGTGGCCTTGGT	ATCAAGGGCCACAGACTGCT	Yes
>chr2	TC572642	AK044744	Epb4.1l1	erythrocyte protein band 4.1-like 1 	GATCCACCGGGATCGAGAC	TCCACTTTCTTCCCGTTGTG	CCCAGAGGATCCACGACACT	GCTGCGAGGCTTTTCTGAGT	Yes
>chr4	TC566567	XP_204015	Rere	arginine glutamic acid dipeptide (RE) repeats 	CCCGCTACGAGAGGACAGAC	ATGCCGATCCTGAACCAAAT	GCAGATCTCCAGCTCCTGCT	GGGGTCACAGAAAGCAGGAG	Yes
>chr4	TC571750	BC048776	1110001C20Rik	RIKEN cDNA 1110001C20 gene 	CGAGAGCAATGTCCTTCACG	GGAGCAGCGATTTCCTTCAG	GCATTGTGTTGGAACCAGGA	TTGAGAGGCAAGCAAAGCTG	No
>chr5	TC571554	D14552	Nos1	nitric oxide synthase 1, neuronal 	ATGACATCGTGCACCTGGAG	GCCAGCGGTCCAGTACTTTC	TTCCCTCTCCCATGCTGACT	CAACCAGACTGTGGGCTTCA	Yes
>chr7	TC562263	NP_035038	Nfkbib	nuclear factor of kappa light chain gene enhancer in B-cells inhibitor, beta 	CCTCTGCACCTGGCAGTAGA	AGGGTTGGGGTCATCAGGA	GGGAAAGACCTCAGCCAGTG	CTGTCCCCTGGGTTCTTCAG	No
>chr12	TC553992	XP_127105	Ttc7b	tetratricopeptide repeat domain 7B 	TCCCAGTGACTCTGGACGTG	ATGCAGTGGACCCTGCTTG	CGGAGTCTCCTCTCCACCTG	GGCCACACAAAGATGTCAGG	No
>chr13	TC548067	XP_127434	Slc9a3	solute carrier family 9 (sodium/hydrogen exchanger), member 3 	TGCCTTGGTGGTACTTCTGG	TGAGGAACTTCCGGTCAAAA	CATTAAGCCCCTGGTGCAGT	GATGCTCGCTCCTCTTCACC	Yes
>chr14	CB545388	XP_484374	LOC432854	similar to leishmanolysin-like (metallopeptidase M8 family) 	CTGAGTCGAGACCCTGCACA	AAGCAGTTGTCCCCGTTCAT	ATTCCTTGTGGCCAGAGCAT	GGCCATCTGGTTGGATTAGC	Yes
>chr17	NP831241	BC014773	Plg	plasminogen 	CGTACTGCCGAAACCCAGAT	TGCTGTCCGGTAAATCCTTG	GGAATTACCAAAGATGGGATGC	TCAACTAGCCTGCCACCGTA	No
>chr18	CB547408	XP_355079	LOC381157	similar to GREB1 protein isoform a; gene regulated by estrogen in breast cancer protein 	AGCTCCCACAGTTCGTCCTC	CCAGCAGAGGACTCACAACAA	CAGTTCCCCAGACCCCATTA	AGTTTCCCCTGCAAGGACAG	Yes
--------------------------------------

(6) E(R-m)
chromosome	EST_MGI	Gene_ID	symbol	gene_description	forward_primer	reverse_primer	forward_nested_primer	reverse_nested_primer Vertification_(RT-PCR-sequencing)
>chr1	TC1368683	XP_217645	LOC307989	similar to actin-binding LIM protein 1 long isoform 	ACTTGCCGCCATAGGAACTG	TGAGTGGAGGGGAGAGTCGT	GGAGGCTAATGGGTCCCTTC	CCCTGTGCACGTAACACCAT	
>chr1	TC1399816	XP_341828	LOC361541	similar to Hypothetical protein MGC59495 	AGCTCCTCCTTCCCCATCAG	CCTGGGGGTTGTCAGGTAGT	GGGGACCCAACCTAACTGTG	GAGAGGGCCCTGAAAGAGGT	Yes
>chr3	TC1283868	XP_230795	Fer1l4_predicted	fer-1-like 4 (C. elegans) (predicted) 	CCCCTGTGGGATGAACTCTT	ACGGAACTCTCGGAGCACAG	CAGCCCCAAGGGTAAAGTTG	CTTCTCCAGCAGCCTGAGGT	Yes
>chr3	TC1376579	AY100477	RGD:708466	NTE-related protein 	TGTGATTGCCATCGATGTTG	CGAAGTCCAGGGTTCGGTAG	GGGACAAGATGGGCTGAAAC	AAGCCAGAGCCCTGAAGATG	Yes
>chr7	TC1294525	BC062392	Cbx7	chromobox homolog 7 	GGACCCTCGCCTTGTCAT	CCCATTGGTCAGGTCTGCTT	GTGGGCCTGAGGGTAGACAT	CTGCCAAGGGTCTCCAGTTC	No
>chr8	TC1332134	XP_236297	LOC300748	similar to Stomatin-like 1 	AGCTGGCCTTCCTGTCTCTG	TCCACCCTCTGGAAGGAGTC	CATCCTCCCTTCGATTCAGG	TGCAAAAGGAGACCGGAGTT	Yes
>chr9	TC1277256	U94904	Abi2	abl-interactor 2 	GGAAGCCACCCAAGTAGTCG	GTTATGGAAGGAGGGCGTCT	CACTCCTCCCCTTCCTGCTA	AGCCATCAGCAAGGGTCTGT	Yes
>chr12	TC1346132	XP_221956	RGD1307875_predicted	similar to FLJ23471 protein (predicted) 	GAACTTACGCCGCCAGCTAC	TGCTGATGGGAACAGTCACC	AGGCCAAGCAGCTTCAAAAG	GGCATGACTGCTGCTGCTAC	Yes
>chr12	TC1409803	AF039218	Cit	citron 	ATGCGCTGAACGTCTTGAAA	TCAAATATGTTGGGGGAGACG	TTACCAGCCTGACACCCTGA	GTGTGATGCCCTTTGGGATT	No
>chr16	TC1307788	XP_240330	Nisch_predicted	nischarin (predicted)	TCGTGGACACGTACACGGTAT	CCTCCAGGTCTTTCTCCCTCT	ATGGGTGTCTCGCTTGGAGT	GACCAAGGAGCTCTGCGTCT	No
>chr19	TC1329475	XP_213845	RGD1307753_predicted	similar to podocan protein (predicted) 	GTGGCCCACAACAAGCTTTC	GCAGGCTGGGTGGTAGGTA	GCTCTGTTCTGGGGATCCTG	TGAAGCCCCTTTGATTCCAT	No
>chr20	TC1329050	XP_345088	LOC365544	similar to uromodulin-like 1 	CGTGTACCGGACCCAATACC	AAGGCACTGGTGACCAAAGA	AGGGAGTTTGCATCGAGACC	CTGTGGGTGTAGGGGACACA	Yes
