# Supplementary material for: Identification and evolutionary analysis of novel exons and alternative splicing events using cross-species EST-to-genome comparisons in human, mouse and rat
Source: BMC Bioinformatics. 2006 Mar 15;7:136. doi: 10.1186/1471-2105-7-136 (PMC1479377; doi:10.1186/1471-2105-7-136)
Supplement: Additional File 5 — Validation of the ENACE-identified intron retentions; The file contains experimental results and the used primer sets of the tested intron retentions identified by six ENACE processes. [file 1471-2105-7-136-S5.TXT]

Experimental results and the used primer sets of the tested retained introns identified by six ENACE processes.

(1) E(H-m)
chromosome	EST_MGI	Gene_ID	symbol	gene_description	forward_primer	reverse_primer	forward_nested_primer	reverse_nested_primer Vertification_(RT-PCR-sequencing)
>chr19	TC1346515	NP_647611	MATK	Megakaryocyte-associated tyrosine kinase	GGTGAGTACCTGGGGCAAAA	GCACAAGCTTCTTGCTCTCC	GAGCAGCCCCAACATCC	CTGTTGGGGGTGGGAGAT	Yes
>chr11	BQ925487	XP_062025	LOC120364	similar to Hnrpa1 protein 	AAGGCAGTGGCAAGAAAAGG	AAGCCACCACAACCACTGAA	AGGAAAGCCCTGTCAAAGCA	GGACGGAGCACTAGCCATCT	Yes
---------------------------------

(2) E(M-h)									
chromosome	EST_HGI	Gene_ID	symbol	gene_description	forward_primer	reverse_primer	forward_nested_primer	reverse_nested_primer Vertification_(RT-PCR-sequencing)
>chr17	THC2230140	BC012849	Hnrpll	Heterogeneous nuclear ribonucleoprotein L-like	CCCAATTACGGTGGGATGTT	TCTGGCGACCCTTTCCTCTA	GTAAGCATTTCTTTCGACAG	GTGGAAAGTGAAGATAAGTAAG	Yes
---------------------------------

(3) E(H-r)					
chromosome	EST_RGI	Gene_ID	symbol	gene_description	forward_primer	reverse_primer	forward_nested_primer	reverse_nested_primer Vertification_(RT-PCR-sequencing)
>chr16	CB703654	L33243	PKD1	polycystic kidney disease 1 (autosomal dominant) 	GCCTTGCGTGGAGAGCTGTA	GGCTCAGGCTCACACCTTGT	GGACTGACTGAGCCCCTGTG	GCACAGGGGCTCAGTCAGTC	No
---------------------------------

(4) E(R-h)									
chromosome	EST_HGI	Gene_ID	symbol	gene_description	forward_primer	reverse_primer	forward_nested_primer	reverse_nested_primer Vertification_(RT-PCR-sequencing)
>chr8	THC2034009	XP_216612	LOC298705	similar to EXCretory canal abnormal EXC-7	CTGGCTCACCCACCTCCTAC	GGTAGGAGTCCGCGTAGTGG	CAAGAGGTGGGGGTGCTG	CAGGGAAGGCCGAGTCAGT	Yes
---------------------------------

(5) E(M-r)									
chromosome	EST_RGI	Gene_ID	symbol	gene_description	forward_primer	reverse_primer	forward_nested_primer	reverse_nested_primer Vertification_(RT-PCR-sequencing)
>chr3	CB582489	NP_940802	Paqr6	progestin and adipoQ receptor family member VI 	CTATCCCTTCGCATCCTGCT	CGGTGCACAGGAAAGAGTTG	AGTGGGGTTGGATGGTGGT	CTCACCCTCTGCACCACCAT	Yes
>chr4	TC549551	D86604	Bach2	BTB and CNC homology 2 	ACCCCTTTGGCAGGGAATTA	TAATCTGGGGTCGGACTTGG	GCATTCATACTCTGCGGTGA	TCAGTCCGCTGTGGGAGTAA	Yes
>chr5	TC569465	XP_355651	Gm1052	gene model 1052, (NCBI) 	AAGTCTAGGTGGCCCCTTCC	TCTTCTTCCGCTTCCGTTTC	AGAGCAGGAGAGGCGAGGT	TCATCCTCTTCCCCCACAT	No
>chr11	TC570024	NP_033728	Ace	angiotensin converting enzyme 	CACCATCTGCTGGTCCTGAG	CCAGTTGGCCTCTGCGTACT	CAGCAGGAGGGAACTCCAAT	CAGGGTGTGGTCTCATTGGA	Yes
>chr12	CD567858	NP_473422	Mta1	metastasis associated 1 	CTCTGCGCATCTTGTTGGAC	GCAATGCGTGTCAACTTGGT	GGTCCTTGGCTTCCAGTCAC	ACGGTGCCCCAATATAGCAC	Yes
---------------------------------

(6) E(R-m)									
chromosome	EST_MGI	Gene_ID	symbol	gene_description	forward_primer	reverse_primer	forward_nested_primer	reverse_nested_primer Vertification_(RT-PCR-sequencing)
>chr1	TC1261747	XP_215181	LOC293689	similar to chromosome 11 open reading frame2 	TGCAGCAGTACCAGCACCTG	CCAGGAACTCCTCACACAGC	ATCGAGTGCTCCCCACATTT	TGCAGTGAGAACAGCTTGTGG	Yes
>chr1	TC1291586	XP_342025	LOC361731	similar to DNA damage binding protein 1	GTTCTGCCATGGCTCCCTA	TGCTCAATCTTGCCCACACT	CACTCCTGTAGGGCGTGCTC	CCAGACAAGCCAGGGATGAG	Yes
>chr1	TC1353837	XP_341797	Mrg2_predicted	myeloid ecotropic viral integration site-related gene 2 (predicted) 	TAAGCAGATCCGCTCCGAGA	CTCAAGGTCCTCCCTGCAAC	CACCCCCTCCCTCTAACTCC	GGTGGACAGGGTGAGGGAGT	No
>chr3	CK793762	XP_345324	Arrdc1_predicted	arrestin domain containing 1 (predicted) 	TTCGTGGCTATGTGGTAGGAC	TCTGTTCTTGCCACTGAGCAT	AGAGCCATCTGGTTCCCTGA	TGAGGAAAGACTGGGCTGTG	Yes
>chr3	TC1330769	XP_215779	Slc39a13_predicted	solute carrier family 39 (zinc transporter), member 13 (predicted) 	CAGCAAAGACCCCACTGCT	GCCCAATCTTTTTGCTCACA	TGCAGAGCTGAATGGCTGAC	AGTCAGCCATTCAGCTCTGC	Yes
>chr7	TC1318000	XP_235565	Mapk8ip2_predicted	mitogen-activated protein kinase 8 interacting protein 2 (predicted) 	ACTTTTGGTTCCGTGGCTTC	TGGCTGCACACAAGATACCA	TTCCCCCATATCACCCTCTG	GGAGGGTTGGGAGAGGAAGT	Yes
>chr7	TC1354905	AB001075	Lgals2	lectin, galactoside-binding, soluble 2 	TCGCTTCAATGAATCCACCA	AGCTGGTTTGGGGCTAAGGT	GAGCCCAAAGGTGGTCCTC	AGAGCCTGGGAAGTGTCCTG	No
>chr12	TC1358300	XP_222022	Trfr2_predicted	transferrin receptor 2 (predicted) 	CCTGTCCTGGGAGGTCCAT	CGGCTGGAGTCCTCAGAGTT	GTCTTCCCTCCCTCCTCCTG	AGGTGGGAAGATGGGGTTTT	Yes
>chrX	TC1268324	XP_228809	LOC317398	similar to ubiquitin specific protease 51 	AGCCCACGTCGGAGAACTTA	GCCTGTGGGACCCTTATCAA	CCTCCCGCCAAACCTC	GGGAGGCGGAGGTTTG	No
>chrX	TC1403238	XP_343771	LOC363449	similar to RIKEN cDNA B630019K06 	CGGAGCCTCTTCCTGGCTA	AGGACCAGGGGGTGATGCT	CCCGACTACACCTTCTGCAA	AAGCCACCTCCCCCAACAG	No
